# Supplementary material for: Multi-omics analysis reveals a molecular landscape of the early recurrence and early metastasis in pan-cancer
Source: Front Genet. 2023 Apr 20;14:1061364. doi: 10.3389/fgene.2023.1061364 (PMC10157260; doi:10.3389/fgene.2023.1061364)
Supplement: Supplementary file 5 [file Table1.xlsx]

## Sheet: Sheet1
Gene	Title	Status	Open	Results	Cancer	Intervention	Type	Phase
CD27	A Dose Escalation and Cohort Expansion Study of Anti-CD27 (Varlilumab) and Anti-PD-1 (Nivolumab) in Advanced Refractory Solid Tumors	Completed	N	No Results Available	Squamous Cell Carcinoma of the Head and Neck (SCCHN)
CD27	A Dose Escalation and Cohort Expansion Study of Anti-CD27 (Varlilumab) and Anti-PD-1 (Nivolumab) in Advanced Refractory Solid Tumors	Completed	N	No Results Available	Ovarian Carcinoma-Enrollment Completed
CD27	A Dose Escalation and Cohort Expansion Study of Anti-CD27 (Varlilumab) and Anti-PD-1 (Nivolumab) in Advanced Refractory Solid Tumors	Completed	N	No Results Available	Colorectal Cancer (CRC)-Enrollment Completed
CD27	A Dose Escalation and Cohort Expansion Study of Anti-CD27 (Varlilumab) and Anti-PD-1 (Nivolumab) in Advanced Refractory Solid Tumors	Completed	N	No Results Available	Renal Cell Carcinoma (RCC) (Phase ll Only)
CD27	A Dose Escalation and Cohort Expansion Study of Anti-CD27 (Varlilumab) and Anti-PD-1 (Nivolumab) in Advanced Refractory Solid Tumors	Completed	N	No Results Available	Glioblastoma (GBM) (Phase ll Only)-Enrollment Completed
CD27	A Dose Escalation and Cohort Expansion Study of Anti-CD27 (Varlilumab) and Anti-PD-1 (Nivolumab) in Advanced Refractory Solid Tumors	Completed	N	No Results Available		Combination of varlilumab and nivolumab	Drug
CD27	A Dose Escalation and Cohort Expansion Study of Anti-CD27 (Varlilumab) and Anti-PD-1 (Nivolumab) in Advanced Refractory Solid Tumors	Completed	N	No Results Available				Phase 1
CD27	A Dose Escalation and Cohort Expansion Study of Anti-CD27 (Varlilumab) and Anti-PD-1 (Nivolumab) in Advanced Refractory Solid Tumors	Completed	N	No Results Available				Phase 2
CD27	A Study of Varlilumab (Anti-CD27) and Sunitinib in Patients With Metastatic Clear Cell Renal Cell Carcinoma	Terminated	N	No Results Available	Carcinoma, Renal Cell
CD27	A Study of Varlilumab (Anti-CD27) and Sunitinib in Patients With Metastatic Clear Cell Renal Cell Carcinoma	Terminated	N	No Results Available	Kidney Diseases
CD27	A Study of Varlilumab (Anti-CD27) and Sunitinib in Patients With Metastatic Clear Cell Renal Cell Carcinoma	Terminated	N	No Results Available	Kidney Neoplasms
CD27	A Study of Varlilumab (Anti-CD27) and Sunitinib in Patients With Metastatic Clear Cell Renal Cell Carcinoma	Terminated	N	No Results Available	Urogenital Neoplasms
CD27	A Study of Varlilumab (Anti-CD27) and Sunitinib in Patients With Metastatic Clear Cell Renal Cell Carcinoma	Terminated	N	No Results Available	Urologic Diseases
CD27	A Study of Varlilumab (Anti-CD27) and Sunitinib in Patients With Metastatic Clear Cell Renal Cell Carcinoma	Terminated	N	No Results Available	Urologic Neoplasms
CD27	A Study of Varlilumab (Anti-CD27) and Sunitinib in Patients With Metastatic Clear Cell Renal Cell Carcinoma	Terminated	N	No Results Available	Neoplasms
CD27	A Study of Varlilumab (Anti-CD27) and Sunitinib in Patients With Metastatic Clear Cell Renal Cell Carcinoma	Terminated	N	No Results Available	Neoplasms by Histologic Type
CD27	A Study of Varlilumab (Anti-CD27) and Sunitinib in Patients With Metastatic Clear Cell Renal Cell Carcinoma	Terminated	N	No Results Available	Clear-cell Metastatic Renal Cell Carcinoma
CD27	A Study of Varlilumab (Anti-CD27) and Sunitinib in Patients With Metastatic Clear Cell Renal Cell Carcinoma	Terminated	N	No Results Available		Combination of varlilumab and sunitinib	Drug
CD27	A Study of Varlilumab (Anti-CD27) and Sunitinib in Patients With Metastatic Clear Cell Renal Cell Carcinoma	Terminated	N	No Results Available				Phase 1
CD27	A Study of Varlilumab (Anti-CD27) and Ipilimumab and CDX-1401 in Patients With Unresectable Stage III or IV Melanoma	Terminated	N	No Results Available	Unresectable Stage III or Stage IV Melanoma
CD27	A Study of Varlilumab (Anti-CD27) and Ipilimumab and CDX-1401 in Patients With Unresectable Stage III or IV Melanoma	Terminated	N	No Results Available		Combination of varlilumab and ipilimumab	Drug
CD27	A Study of Varlilumab (Anti-CD27) and Ipilimumab and CDX-1401 in Patients With Unresectable Stage III or IV Melanoma	Terminated	N	No Results Available		Cohort A: varlilumab & ipilimumab; Cohort B: varlilumab, ipilimumab, CDX-1401 & poly-ICLC	Drug
CD27	A Study of Varlilumab (Anti-CD27) and Ipilimumab and CDX-1401 in Patients With Unresectable Stage III or IV Melanoma	Terminated	N	No Results Available				Phase 1
CD27	A Study of Varlilumab (Anti-CD27) and Ipilimumab and CDX-1401 in Patients With Unresectable Stage III or IV Melanoma	Terminated	N	No Results Available				Phase 2
CD27	A Study of Varlilumab and IMA950 Vaccine Plus Poly-ICLC in Patients With WHO Grade II Low-Grade Glioma (LGG)	Active, not recruiting	N	No Results Available	Glioma
CD27	A Study of Varlilumab and IMA950 Vaccine Plus Poly-ICLC in Patients With WHO Grade II Low-Grade Glioma (LGG)	Active, not recruiting	N	No Results Available	Malignant Glioma
CD27	A Study of Varlilumab and IMA950 Vaccine Plus Poly-ICLC in Patients With WHO Grade II Low-Grade Glioma (LGG)	Active, not recruiting	N	No Results Available	Astrocytoma, Grade II
CD27	A Study of Varlilumab and IMA950 Vaccine Plus Poly-ICLC in Patients With WHO Grade II Low-Grade Glioma (LGG)	Active, not recruiting	N	No Results Available	Oligodendroglioma
CD27	A Study of Varlilumab and IMA950 Vaccine Plus Poly-ICLC in Patients With WHO Grade II Low-Grade Glioma (LGG)	Active, not recruiting	N	No Results Available	Glioma, Astrocytic
CD27	A Study of Varlilumab and IMA950 Vaccine Plus Poly-ICLC in Patients With WHO Grade II Low-Grade Glioma (LGG)	Active, not recruiting	N	No Results Available	Oligoastrocytoma, Mixed
CD27	A Study of Varlilumab and IMA950 Vaccine Plus Poly-ICLC in Patients With WHO Grade II Low-Grade Glioma (LGG)	Active, not recruiting	N	No Results Available		IMA950	Biological
CD27	A Study of Varlilumab and IMA950 Vaccine Plus Poly-ICLC in Patients With WHO Grade II Low-Grade Glioma (LGG)	Active, not recruiting	N	No Results Available		poly-ICLC	Biological
CD27	A Study of Varlilumab and IMA950 Vaccine Plus Poly-ICLC in Patients With WHO Grade II Low-Grade Glioma (LGG)	Active, not recruiting	N	No Results Available		Varlilumab	Biological
CD27	A Study of Varlilumab and IMA950 Vaccine Plus Poly-ICLC in Patients With WHO Grade II Low-Grade Glioma (LGG)	Active, not recruiting	N	No Results Available				Phase 1
CD27	A Study of CDX-1127 (Varlilumab) in Patients With Select Solid Tumor Types or Hematologic Cancers	Completed	N	No Results Available	CD27 Expressing B-cell Malignancies for Example Hodgkin's Lymphoma
CD27	A Study of CDX-1127 (Varlilumab) in Patients With Select Solid Tumor Types or Hematologic Cancers	Completed	N	No Results Available	Chronic Lymphocytic Leukemia
CD27	A Study of CDX-1127 (Varlilumab) in Patients With Select Solid Tumor Types or Hematologic Cancers	Completed	N	No Results Available	Mantle Cell Lymphoma
CD27	A Study of CDX-1127 (Varlilumab) in Patients With Select Solid Tumor Types or Hematologic Cancers	Completed	N	No Results Available	Marginal Zone B Cell Lymphoma)
CD27	A Study of CDX-1127 (Varlilumab) in Patients With Select Solid Tumor Types or Hematologic Cancers	Completed	N	No Results Available	Any T-cell Malignancy
CD27	A Study of CDX-1127 (Varlilumab) in Patients With Select Solid Tumor Types or Hematologic Cancers	Completed	N	No Results Available	Solid Tumors (Metastatic Melanoma, Renal (Clear) Cell Carcinoma
CD27	A Study of CDX-1127 (Varlilumab) in Patients With Select Solid Tumor Types or Hematologic Cancers	Completed	N	No Results Available	Hormone-refractory Prostate Adenocarcinoma, Ovarian Cancer
CD27	A Study of CDX-1127 (Varlilumab) in Patients With Select Solid Tumor Types or Hematologic Cancers	Completed	N	No Results Available	Colorectal Adenocarcinoma, Non-small Cell Lung Cancer)
CD27	A Study of CDX-1127 (Varlilumab) in Patients With Select Solid Tumor Types or Hematologic Cancers	Completed	N	No Results Available	Burkett's Lymphoma
CD27	A Study of CDX-1127 (Varlilumab) in Patients With Select Solid Tumor Types or Hematologic Cancers	Completed	N	No Results Available	Primary Lymphoma of the Central Nervous System
CD27	A Study of CDX-1127 (Varlilumab) in Patients With Select Solid Tumor Types or Hematologic Cancers	Completed	N	No Results Available		CDX-1127	Drug
CD27	A Study of CDX-1127 (Varlilumab) in Patients With Select Solid Tumor Types or Hematologic Cancers	Completed	N	No Results Available		CDX-1127	Drug
CD27	A Study of CDX-1127 (Varlilumab) in Patients With Select Solid Tumor Types or Hematologic Cancers	Completed	N	No Results Available		CDX-1127	Drug
CD27	A Study of CDX-1127 (Varlilumab) in Patients With Select Solid Tumor Types or Hematologic Cancers	Completed	N	No Results Available				Phase 1
CD27	DC Migration Study to Evaluate TReg Depletion In GBM Patients With and Without Varlilumab	Recruiting	Y	No Results Available	Glioblastoma
CD27	DC Migration Study to Evaluate TReg Depletion In GBM Patients With and Without Varlilumab	Recruiting	Y	No Results Available		Human CMV pp65-LAMP mRNA-pulsed autologous DCs	Biological
CD27	DC Migration Study to Evaluate TReg Depletion In GBM Patients With and Without Varlilumab	Recruiting	Y	No Results Available		Temozolomide	Drug
CD27	DC Migration Study to Evaluate TReg Depletion In GBM Patients With and Without Varlilumab	Recruiting	Y	No Results Available		Varlilumab	Biological
CD27	DC Migration Study to Evaluate TReg Depletion In GBM Patients With and Without Varlilumab	Recruiting	Y	No Results Available		Td	Biological
CD27	DC Migration Study to Evaluate TReg Depletion In GBM Patients With and Without Varlilumab	Recruiting	Y	No Results Available		Unpulsed DCs	Biological
CD27	DC Migration Study to Evaluate TReg Depletion In GBM Patients With and Without Varlilumab	Recruiting	Y	No Results Available				Phase 2
CD27	A Combination of Rituximab and Varlilumab Immunotherapy in Patients With B-cell Lymphoma	Active, not recruiting	N	No Results Available	B Cell Lymphoma
CD27	A Combination of Rituximab and Varlilumab Immunotherapy in Patients With B-cell Lymphoma	Active, not recruiting	N	No Results Available		Varlilumab	Drug
CD27	A Combination of Rituximab and Varlilumab Immunotherapy in Patients With B-cell Lymphoma	Active, not recruiting	N	No Results Available				Phase 1
CD27	A Combination of Rituximab and Varlilumab Immunotherapy in Patients With B-cell Lymphoma	Active, not recruiting	N	No Results Available				Phase 2
CD27	Study of ONT-10 and Varlilumab to Treat Advanced Ovarian or Breast Cancer	Completed	N	No Results Available	Advanced Breast Carcinoma
CD27	Study of ONT-10 and Varlilumab to Treat Advanced Ovarian or Breast Cancer	Completed	N	No Results Available	Advanced Ovarian Carcinoma
CD27	Study of ONT-10 and Varlilumab to Treat Advanced Ovarian or Breast Cancer	Completed	N	No Results Available		ONT-10, Varlilumab combination	Biological
CD27	Study of ONT-10 and Varlilumab to Treat Advanced Ovarian or Breast Cancer	Completed	N	No Results Available				Phase 1
CD27	Nivolumab With or Without Varlilumab in Treating Patients With Relapsed or Refractory Aggressive B-cell Lymphomas	Active, not recruiting	N	No Results Available	ALK-Positive Large B-Cell Lymphoma
CD27	Nivolumab With or Without Varlilumab in Treating Patients With Relapsed or Refractory Aggressive B-cell Lymphomas	Active, not recruiting	N	No Results Available	Diffuse Large B-Cell Lymphoma Activated B-Cell Type
CD27	Nivolumab With or Without Varlilumab in Treating Patients With Relapsed or Refractory Aggressive B-cell Lymphomas	Active, not recruiting	N	No Results Available	Diffuse Large B-Cell Lymphoma Associated With Chronic Inflammation
CD27	Nivolumab With or Without Varlilumab in Treating Patients With Relapsed or Refractory Aggressive B-cell Lymphomas	Active, not recruiting	N	No Results Available	Diffuse Large B-Cell Lymphoma Germinal Center B-Cell Type
CD27	Nivolumab With or Without Varlilumab in Treating Patients With Relapsed or Refractory Aggressive B-cell Lymphomas	Active, not recruiting	N	No Results Available	Diffuse Large B-Cell Lymphoma, Not Otherwise Specified
CD27	Nivolumab With or Without Varlilumab in Treating Patients With Relapsed or Refractory Aggressive B-cell Lymphomas	Active, not recruiting	N	No Results Available	EBV-Positive Diffuse Large B-Cell Lymphoma, Not Otherwise Specified
CD27	Nivolumab With or Without Varlilumab in Treating Patients With Relapsed or Refractory Aggressive B-cell Lymphomas	Active, not recruiting	N	No Results Available	EBV-Positive Mucocutaneous Ulcer
CD27	Nivolumab With or Without Varlilumab in Treating Patients With Relapsed or Refractory Aggressive B-cell Lymphomas	Active, not recruiting	N	No Results Available	HHV8-Positive Diffuse Large B-Cell Lymphoma, Not Otherwise Specified
CD27	Nivolumab With or Without Varlilumab in Treating Patients With Relapsed or Refractory Aggressive B-cell Lymphomas	Active, not recruiting	N	No Results Available	High Grade B-Cell Lymphoma With MYC and BCL2 and/or BCL6 Rearrangements
CD27	Nivolumab With or Without Varlilumab in Treating Patients With Relapsed or Refractory Aggressive B-cell Lymphomas	Active, not recruiting	N	No Results Available	High Grade B-Cell Lymphoma, Not Otherwise Specified
CD27	Nivolumab With or Without Varlilumab in Treating Patients With Relapsed or Refractory Aggressive B-cell Lymphomas	Active, not recruiting	N	No Results Available	Intravascular Large B-Cell Lymphoma
CD27	Nivolumab With or Without Varlilumab in Treating Patients With Relapsed or Refractory Aggressive B-cell Lymphomas	Active, not recruiting	N	No Results Available	Large B-Cell Lymphoma With 11q Aberration
CD27	Nivolumab With or Without Varlilumab in Treating Patients With Relapsed or Refractory Aggressive B-cell Lymphomas	Active, not recruiting	N	No Results Available	Large B-Cell Lymphoma With IRF4 Rearrangement
CD27	Nivolumab With or Without Varlilumab in Treating Patients With Relapsed or Refractory Aggressive B-cell Lymphomas	Active, not recruiting	N	No Results Available	Plasmablastic Lymphoma
CD27	Nivolumab With or Without Varlilumab in Treating Patients With Relapsed or Refractory Aggressive B-cell Lymphomas	Active, not recruiting	N	No Results Available	Primary Diffuse Large B-Cell Lymphoma of the Central Nervous System
CD27	Nivolumab With or Without Varlilumab in Treating Patients With Relapsed or Refractory Aggressive B-cell Lymphomas	Active, not recruiting	N	No Results Available	Primary Effusion Lymphoma
CD27	Nivolumab With or Without Varlilumab in Treating Patients With Relapsed or Refractory Aggressive B-cell Lymphomas	Active, not recruiting	N	No Results Available	Recurrent B-Cell Lymphoma, Unclassifiable, With Features Intermediate Between Diffuse Large B-Cell Lymphoma and Classic Hodgkin Lymphoma
CD27	Nivolumab With or Without Varlilumab in Treating Patients With Relapsed or Refractory Aggressive B-cell Lymphomas	Active, not recruiting	N	No Results Available	Recurrent B-Cell Non-Hodgkin Lymphoma
CD27	Nivolumab With or Without Varlilumab in Treating Patients With Relapsed or Refractory Aggressive B-cell Lymphomas	Active, not recruiting	N	No Results Available	Recurrent Burkitt Lymphoma
CD27	Nivolumab With or Without Varlilumab in Treating Patients With Relapsed or Refractory Aggressive B-cell Lymphomas	Active, not recruiting	N	No Results Available	Recurrent Diffuse Large B-Cell Lymphoma
CD27	Nivolumab With or Without Varlilumab in Treating Patients With Relapsed or Refractory Aggressive B-cell Lymphomas	Active, not recruiting	N	No Results Available	Recurrent High Grade B-Cell Lymphoma With MYC and BCL2 or BCL6 Rearrangements
CD27	Nivolumab With or Without Varlilumab in Treating Patients With Relapsed or Refractory Aggressive B-cell Lymphomas	Active, not recruiting	N	No Results Available	Recurrent High Grade B-Cell Lymphoma With MYC, BCL2, and BCL6 Rearrangements
CD27	Nivolumab With or Without Varlilumab in Treating Patients With Relapsed or Refractory Aggressive B-cell Lymphomas	Active, not recruiting	N	No Results Available	Recurrent Lymphomatoid Granulomatosis
CD27	Nivolumab With or Without Varlilumab in Treating Patients With Relapsed or Refractory Aggressive B-cell Lymphomas	Active, not recruiting	N	No Results Available	Recurrent Primary Cutaneous Diffuse Large B-Cell Lymphoma, Leg Type
CD27	Nivolumab With or Without Varlilumab in Treating Patients With Relapsed or Refractory Aggressive B-cell Lymphomas	Active, not recruiting	N	No Results Available	Recurrent Primary Mediastinal (Thymic) Large B-Cell Lymphoma
CD27	Nivolumab With or Without Varlilumab in Treating Patients With Relapsed or Refractory Aggressive B-cell Lymphomas	Active, not recruiting	N	No Results Available	Recurrent T-Cell/Histiocyte-Rich Large B-Cell Lymphoma
CD27	Nivolumab With or Without Varlilumab in Treating Patients With Relapsed or Refractory Aggressive B-cell Lymphomas	Active, not recruiting	N	No Results Available	Refractory B-Cell Lymphoma, Unclassifiable, With Features Intermediate Between Diffuse Large B-Cell Lymphoma and Classic Hodgkin Lymphoma
CD27	Nivolumab With or Without Varlilumab in Treating Patients With Relapsed or Refractory Aggressive B-cell Lymphomas	Active, not recruiting	N	No Results Available	Refractory B-Cell Non-Hodgkin Lymphoma
CD27	Nivolumab With or Without Varlilumab in Treating Patients With Relapsed or Refractory Aggressive B-cell Lymphomas	Active, not recruiting	N	No Results Available	Refractory Burkitt Lymphoma
CD27	Nivolumab With or Without Varlilumab in Treating Patients With Relapsed or Refractory Aggressive B-cell Lymphomas	Active, not recruiting	N	No Results Available	Refractory Diffuse Large B-Cell Lymphoma
CD27	Nivolumab With or Without Varlilumab in Treating Patients With Relapsed or Refractory Aggressive B-cell Lymphomas	Active, not recruiting	N	No Results Available	Refractory High Grade B-Cell Lymphoma With MYC and BCL2 or BCL6 Rearrangements
CD27	Nivolumab With or Without Varlilumab in Treating Patients With Relapsed or Refractory Aggressive B-cell Lymphomas	Active, not recruiting	N	No Results Available	Refractory High Grade B-Cell Lymphoma With MYC, BCL2, and BCL6 Rearrangements
CD27	Nivolumab With or Without Varlilumab in Treating Patients With Relapsed or Refractory Aggressive B-cell Lymphomas	Active, not recruiting	N	No Results Available	Refractory Primary Cutaneous Diffuse Large B-Cell Lymphoma, Leg Type
CD27	Nivolumab With or Without Varlilumab in Treating Patients With Relapsed or Refractory Aggressive B-cell Lymphomas	Active, not recruiting	N	No Results Available	Refractory Primary Mediastinal (Thymic) Large B-Cell Lymphoma
CD27	Nivolumab With or Without Varlilumab in Treating Patients With Relapsed or Refractory Aggressive B-cell Lymphomas	Active, not recruiting	N	No Results Available	Refractory T-Cell/Histiocyte-Rich Large B-Cell Lymphoma
CD27	Nivolumab With or Without Varlilumab in Treating Patients With Relapsed or Refractory Aggressive B-cell Lymphomas	Active, not recruiting	N	No Results Available		Nivolumab	Biological
CD27	Nivolumab With or Without Varlilumab in Treating Patients With Relapsed or Refractory Aggressive B-cell Lymphomas	Active, not recruiting	N	No Results Available		Varlilumab	Drug
CD27	Nivolumab With or Without Varlilumab in Treating Patients With Relapsed or Refractory Aggressive B-cell Lymphomas	Active, not recruiting	N	No Results Available				Phase 2
CD27	Vaccination With 6MHP, With or Without Systemic CDX-1127, in Patients With Stage II-IV Melanoma	Recruiting	Y	No Results Available	Melanoma
CD27	Vaccination With 6MHP, With or Without Systemic CDX-1127, in Patients With Stage II-IV Melanoma	Recruiting	Y	No Results Available		6MHP	Biological
CD27	Vaccination With 6MHP, With or Without Systemic CDX-1127, in Patients With Stage II-IV Melanoma	Recruiting	Y	No Results Available		Montanide ISA-51	Drug
CD27	Vaccination With 6MHP, With or Without Systemic CDX-1127, in Patients With Stage II-IV Melanoma	Recruiting	Y	No Results Available		polyICLC	Drug
CD27	Vaccination With 6MHP, With or Without Systemic CDX-1127, in Patients With Stage II-IV Melanoma	Recruiting	Y	No Results Available		CDX-1127	Drug
CD27	Vaccination With 6MHP, With or Without Systemic CDX-1127, in Patients With Stage II-IV Melanoma	Recruiting	Y	No Results Available				Phase 1
CD27	Vaccination With 6MHP, With or Without Systemic CDX-1127, in Patients With Stage II-IV Melanoma	Recruiting	Y	No Results Available				Phase 2
CD27	Atezolizumab and Varlilumab in Combination With Radiation Therapy for NSCLC	Active, not recruiting	N	No Results Available	Refractory Lung Non-Small Cell Carcinoma
CD27	Atezolizumab and Varlilumab in Combination With Radiation Therapy for NSCLC	Active, not recruiting	N	No Results Available	Stage IV Lung Cancer AJCC v8
CD27	Atezolizumab and Varlilumab in Combination With Radiation Therapy for NSCLC	Active, not recruiting	N	No Results Available		Atezolizumab 1200 MG in 20 ML Injection	Drug
CD27	Atezolizumab and Varlilumab in Combination With Radiation Therapy for NSCLC	Active, not recruiting	N	No Results Available		Stereotactic Body Radiation Therapy	Radiation
CD27	Atezolizumab and Varlilumab in Combination With Radiation Therapy for NSCLC	Active, not recruiting	N	No Results Available		Varlilumab 3 mg/kg	Drug
CD27	Atezolizumab and Varlilumab in Combination With Radiation Therapy for NSCLC	Active, not recruiting	N	No Results Available				Phase 1
CD27	Testing A New Combination of Anti-cancer Immune Therapies, Atezolizumab and CDX-1127 (Varlilumab) With or Without the Addition of a Third Anti-cancer Drug, Cobimetinib, for Advanced-Stage Biliary Tract Cancer	Recruiting	Y	No Results Available	Metastatic Distal Bile Duct Adenocarcinoma
CD27	Testing A New Combination of Anti-cancer Immune Therapies, Atezolizumab and CDX-1127 (Varlilumab) With or Without the Addition of a Third Anti-cancer Drug, Cobimetinib, for Advanced-Stage Biliary Tract Cancer	Recruiting	Y	No Results Available	Metastatic Gallbladder Carcinoma
CD27	Testing A New Combination of Anti-cancer Immune Therapies, Atezolizumab and CDX-1127 (Varlilumab) With or Without the Addition of a Third Anti-cancer Drug, Cobimetinib, for Advanced-Stage Biliary Tract Cancer	Recruiting	Y	No Results Available	Metastatic Intrahepatic Cholangiocarcinoma
CD27	Testing A New Combination of Anti-cancer Immune Therapies, Atezolizumab and CDX-1127 (Varlilumab) With or Without the Addition of a Third Anti-cancer Drug, Cobimetinib, for Advanced-Stage Biliary Tract Cancer	Recruiting	Y	No Results Available	Recurrent Distal Bile Duct Adenocarcinoma
CD27	Testing A New Combination of Anti-cancer Immune Therapies, Atezolizumab and CDX-1127 (Varlilumab) With or Without the Addition of a Third Anti-cancer Drug, Cobimetinib, for Advanced-Stage Biliary Tract Cancer	Recruiting	Y	No Results Available	Recurrent Gallbladder Carcinoma
CD27	Testing A New Combination of Anti-cancer Immune Therapies, Atezolizumab and CDX-1127 (Varlilumab) With or Without the Addition of a Third Anti-cancer Drug, Cobimetinib, for Advanced-Stage Biliary Tract Cancer	Recruiting	Y	No Results Available	Recurrent Intrahepatic Cholangiocarcinoma
CD27	Testing A New Combination of Anti-cancer Immune Therapies, Atezolizumab and CDX-1127 (Varlilumab) With or Without the Addition of a Third Anti-cancer Drug, Cobimetinib, for Advanced-Stage Biliary Tract Cancer	Recruiting	Y	No Results Available	Stage IV Distal Bile Duct Cancer AJCC v8
CD27	Testing A New Combination of Anti-cancer Immune Therapies, Atezolizumab and CDX-1127 (Varlilumab) With or Without the Addition of a Third Anti-cancer Drug, Cobimetinib, for Advanced-Stage Biliary Tract Cancer	Recruiting	Y	No Results Available	Stage IV Gallbladder Cancer AJCC v8
CD27	Testing A New Combination of Anti-cancer Immune Therapies, Atezolizumab and CDX-1127 (Varlilumab) With or Without the Addition of a Third Anti-cancer Drug, Cobimetinib, for Advanced-Stage Biliary Tract Cancer	Recruiting	Y	No Results Available	Stage IV Intrahepatic Cholangiocarcinoma AJCC v8
CD27	Testing A New Combination of Anti-cancer Immune Therapies, Atezolizumab and CDX-1127 (Varlilumab) With or Without the Addition of a Third Anti-cancer Drug, Cobimetinib, for Advanced-Stage Biliary Tract Cancer	Recruiting	Y	No Results Available	Unresectable Liver and Intrahepatic Bile Duct Carcinoma
CD27	Testing A New Combination of Anti-cancer Immune Therapies, Atezolizumab and CDX-1127 (Varlilumab) With or Without the Addition of a Third Anti-cancer Drug, Cobimetinib, for Advanced-Stage Biliary Tract Cancer	Recruiting	Y	No Results Available		Atezolizumab	Biological
CD27	Testing A New Combination of Anti-cancer Immune Therapies, Atezolizumab and CDX-1127 (Varlilumab) With or Without the Addition of a Third Anti-cancer Drug, Cobimetinib, for Advanced-Stage Biliary Tract Cancer	Recruiting	Y	No Results Available		Biopsy	Procedure
CD27	Testing A New Combination of Anti-cancer Immune Therapies, Atezolizumab and CDX-1127 (Varlilumab) With or Without the Addition of a Third Anti-cancer Drug, Cobimetinib, for Advanced-Stage Biliary Tract Cancer	Recruiting	Y	No Results Available		Biospecimen Collection	Procedure
CD27	Testing A New Combination of Anti-cancer Immune Therapies, Atezolizumab and CDX-1127 (Varlilumab) With or Without the Addition of a Third Anti-cancer Drug, Cobimetinib, for Advanced-Stage Biliary Tract Cancer	Recruiting	Y	No Results Available		Cobimetinib	Drug
CD27	Testing A New Combination of Anti-cancer Immune Therapies, Atezolizumab and CDX-1127 (Varlilumab) With or Without the Addition of a Third Anti-cancer Drug, Cobimetinib, for Advanced-Stage Biliary Tract Cancer	Recruiting	Y	No Results Available		Computed Tomography	Procedure
CD27	Testing A New Combination of Anti-cancer Immune Therapies, Atezolizumab and CDX-1127 (Varlilumab) With or Without the Addition of a Third Anti-cancer Drug, Cobimetinib, for Advanced-Stage Biliary Tract Cancer	Recruiting	Y	No Results Available		Magnetic Resonance Imaging	Procedure
CD27	Testing A New Combination of Anti-cancer Immune Therapies, Atezolizumab and CDX-1127 (Varlilumab) With or Without the Addition of a Third Anti-cancer Drug, Cobimetinib, for Advanced-Stage Biliary Tract Cancer	Recruiting	Y	No Results Available		Varlilumab	Drug
CD27	Testing A New Combination of Anti-cancer Immune Therapies, Atezolizumab and CDX-1127 (Varlilumab) With or Without the Addition of a Third Anti-cancer Drug, Cobimetinib, for Advanced-Stage Biliary Tract Cancer	Recruiting	Y	No Results Available				Phase 2
ICOS	JTX-2011 Alone and in Combination With Anti-PD-1 or Anti-CTLA-4 in Subjects With Advanced and/or Refractory Solid Tumors	Completed	N	Has Results	Cancer
ICOS	JTX-2011 Alone and in Combination With Anti-PD-1 or Anti-CTLA-4 in Subjects With Advanced and/or Refractory Solid Tumors	Completed	N	Has Results		JTX-2011	Drug
ICOS	JTX-2011 Alone and in Combination With Anti-PD-1 or Anti-CTLA-4 in Subjects With Advanced and/or Refractory Solid Tumors	Completed	N	Has Results		Nivolumab	Drug
ICOS	JTX-2011 Alone and in Combination With Anti-PD-1 or Anti-CTLA-4 in Subjects With Advanced and/or Refractory Solid Tumors	Completed	N	Has Results		Ipilimumab	Drug
ICOS	JTX-2011 Alone and in Combination With Anti-PD-1 or Anti-CTLA-4 in Subjects With Advanced and/or Refractory Solid Tumors	Completed	N	Has Results		Pembrolizumab	Drug
ICOS	JTX-2011 Alone and in Combination With Anti-PD-1 or Anti-CTLA-4 in Subjects With Advanced and/or Refractory Solid Tumors	Completed	N	Has Results				Phase 1
ICOS	JTX-2011 Alone and in Combination With Anti-PD-1 or Anti-CTLA-4 in Subjects With Advanced and/or Refractory Solid Tumors	Completed	N	Has Results				Phase 2
ICOS	Vopratelimab and a CTLA-4 Inhibitor in PD-1/PD-L1 Inhibitor Experienced Subjects With NSCLC or Urothelial Cancer	Completed	N	No Results Available	Cancer
ICOS	Vopratelimab and a CTLA-4 Inhibitor in PD-1/PD-L1 Inhibitor Experienced Subjects With NSCLC or Urothelial Cancer	Completed	N	No Results Available		Vopratelimab	Drug
ICOS	Vopratelimab and a CTLA-4 Inhibitor in PD-1/PD-L1 Inhibitor Experienced Subjects With NSCLC or Urothelial Cancer	Completed	N	No Results Available		Ipilimumab	Drug
ICOS	Vopratelimab and a CTLA-4 Inhibitor in PD-1/PD-L1 Inhibitor Experienced Subjects With NSCLC or Urothelial Cancer	Completed	N	No Results Available				Phase 2
ICOS	Neoadjuvant Ipilimumab in Prostate Cancer	Completed	N	Has Results	Prostate Cancer
ICOS	Neoadjuvant Ipilimumab in Prostate Cancer	Completed	N	Has Results		Leuprolide Acetate	Drug
ICOS	Neoadjuvant Ipilimumab in Prostate Cancer	Completed	N	Has Results		Ipilimumab	Drug
ICOS	Neoadjuvant Ipilimumab in Prostate Cancer	Completed	N	Has Results		Radical Prostatectomy	Procedure
ICOS	Neoadjuvant Ipilimumab in Prostate Cancer	Completed	N	Has Results				Phase 2
ICOS	A Dose Escalation and Combination Immunotherapy Study to Evaluate BMS-986226 Alone or in Combination With Nivolumab or Ipilimumab in Patients With Advanced Solid Tumors	Terminated	N	Has Results	Cancer
ICOS	A Dose Escalation and Combination Immunotherapy Study to Evaluate BMS-986226 Alone or in Combination With Nivolumab or Ipilimumab in Patients With Advanced Solid Tumors	Terminated	N	Has Results	Tumors
ICOS	A Dose Escalation and Combination Immunotherapy Study to Evaluate BMS-986226 Alone or in Combination With Nivolumab or Ipilimumab in Patients With Advanced Solid Tumors	Terminated	N	Has Results	Neoplasm
ICOS	A Dose Escalation and Combination Immunotherapy Study to Evaluate BMS-986226 Alone or in Combination With Nivolumab or Ipilimumab in Patients With Advanced Solid Tumors	Terminated	N	Has Results	Malignancy
ICOS	A Dose Escalation and Combination Immunotherapy Study to Evaluate BMS-986226 Alone or in Combination With Nivolumab or Ipilimumab in Patients With Advanced Solid Tumors	Terminated	N	Has Results		BMS-986226	Drug
ICOS	A Dose Escalation and Combination Immunotherapy Study to Evaluate BMS-986226 Alone or in Combination With Nivolumab or Ipilimumab in Patients With Advanced Solid Tumors	Terminated	N	Has Results		Nivolumab	Biological
ICOS	A Dose Escalation and Combination Immunotherapy Study to Evaluate BMS-986226 Alone or in Combination With Nivolumab or Ipilimumab in Patients With Advanced Solid Tumors	Terminated	N	Has Results		Ipilimumab	Biological
ICOS	A Dose Escalation and Combination Immunotherapy Study to Evaluate BMS-986226 Alone or in Combination With Nivolumab or Ipilimumab in Patients With Advanced Solid Tumors	Terminated	N	Has Results		Tetanus Vaccine	Biological
ICOS	A Dose Escalation and Combination Immunotherapy Study to Evaluate BMS-986226 Alone or in Combination With Nivolumab or Ipilimumab in Patients With Advanced Solid Tumors	Terminated	N	Has Results				Phase 1
ICOS	A Dose Escalation and Combination Immunotherapy Study to Evaluate BMS-986226 Alone or in Combination With Nivolumab or Ipilimumab in Patients With Advanced Solid Tumors	Terminated	N	Has Results				Phase 2
ICOS	Vopratelimab (JTX-2011) Alone and in Combination With Anti-PD-1 or Anti-CTLA-4 in Subjects With Advanced and/or Refractory Solid Tumors	Active, not recruiting	N	No Results Available	Cancer
ICOS	Vopratelimab (JTX-2011) Alone and in Combination With Anti-PD-1 or Anti-CTLA-4 in Subjects With Advanced and/or Refractory Solid Tumors	Active, not recruiting	N	No Results Available		Vopratelimab	Drug
ICOS	Vopratelimab (JTX-2011) Alone and in Combination With Anti-PD-1 or Anti-CTLA-4 in Subjects With Advanced and/or Refractory Solid Tumors	Active, not recruiting	N	No Results Available		Ipilimumab	Drug
ICOS	Vopratelimab (JTX-2011) Alone and in Combination With Anti-PD-1 or Anti-CTLA-4 in Subjects With Advanced and/or Refractory Solid Tumors	Active, not recruiting	N	No Results Available		Nivolumab	Drug
ICOS	Vopratelimab (JTX-2011) Alone and in Combination With Anti-PD-1 or Anti-CTLA-4 in Subjects With Advanced and/or Refractory Solid Tumors	Active, not recruiting	N	No Results Available				Phase 1
ICOS	Vopratelimab (JTX-2011) Alone and in Combination With Anti-PD-1 or Anti-CTLA-4 in Subjects With Advanced and/or Refractory Solid Tumors	Active, not recruiting	N	No Results Available				Phase 2
ICOS	Immunotherapy With Ipilimumab and Nivolumab Preceded or Not by a Targeted Therapy With Encorafenib and Binimetinib	Recruiting	Y	No Results Available	Unresectable Stage III Melanoma
ICOS	Immunotherapy With Ipilimumab and Nivolumab Preceded or Not by a Targeted Therapy With Encorafenib and Binimetinib	Recruiting	Y	No Results Available	Stage IV Melanoma
ICOS	Immunotherapy With Ipilimumab and Nivolumab Preceded or Not by a Targeted Therapy With Encorafenib and Binimetinib	Recruiting	Y	No Results Available		Nivolumab + Ipilimumab	Drug
ICOS	Immunotherapy With Ipilimumab and Nivolumab Preceded or Not by a Targeted Therapy With Encorafenib and Binimetinib	Recruiting	Y	No Results Available		Encorafenib + Binimetinib	Drug
ICOS	Immunotherapy With Ipilimumab and Nivolumab Preceded or Not by a Targeted Therapy With Encorafenib and Binimetinib	Recruiting	Y	No Results Available				Phase 2
ICOS	Combination of Chemoradiation With Immunotherapy in Inoperable œsophageal Cancer	Terminated	N	No Results Available	Inoperable œsophageal Cancer
ICOS	Combination of Chemoradiation With Immunotherapy in Inoperable œsophageal Cancer	Terminated	N	No Results Available		Nivolumab	Drug
ICOS	Combination of Chemoradiation With Immunotherapy in Inoperable œsophageal Cancer	Terminated	N	No Results Available		Ipilimumab	Drug
ICOS	Combination of Chemoradiation With Immunotherapy in Inoperable œsophageal Cancer	Terminated	N	No Results Available		Chemoradiation	Other
ICOS	Combination of Chemoradiation With Immunotherapy in Inoperable œsophageal Cancer	Terminated	N	No Results Available				Phase 2
ICOS	GEM STUDY: Radiation And Yervoy in Patients With Melanoma and Brain Metastases	Completed	N	Has Results	Melanoma
ICOS	GEM STUDY: Radiation And Yervoy in Patients With Melanoma and Brain Metastases	Completed	N	Has Results	Brain Metastases
ICOS	GEM STUDY: Radiation And Yervoy in Patients With Melanoma and Brain Metastases	Completed	N	Has Results		Ipilimumab	Drug
ICOS	GEM STUDY: Radiation And Yervoy in Patients With Melanoma and Brain Metastases	Completed	N	Has Results				Phase 2
ICOS	Neoadjuvant Nivolumab Plus Ipilimumab for Newly Diagnosed Malignant Peripheral Nerve Sheath Tumor	Recruiting	Y	No Results Available	Nerve Sheath Tumors
ICOS	Neoadjuvant Nivolumab Plus Ipilimumab for Newly Diagnosed Malignant Peripheral Nerve Sheath Tumor	Recruiting	Y	No Results Available		Nivolumab	Drug
ICOS	Neoadjuvant Nivolumab Plus Ipilimumab for Newly Diagnosed Malignant Peripheral Nerve Sheath Tumor	Recruiting	Y	No Results Available		Ipilimumab	Drug
ICOS	Neoadjuvant Nivolumab Plus Ipilimumab for Newly Diagnosed Malignant Peripheral Nerve Sheath Tumor	Recruiting	Y	No Results Available				Phase 1
ICOS	Tailored ImmunoTherapy Approach With Nivolumab in Subjects With Metastatic or Advanced Renal Cell Carcinoma	Completed	N	No Results Available	Carcinoma, Renal Cell
ICOS	Tailored ImmunoTherapy Approach With Nivolumab in Subjects With Metastatic or Advanced Renal Cell Carcinoma	Completed	N	No Results Available	Clear-cell Metastatic Renal Cell Carcinoma
ICOS	Tailored ImmunoTherapy Approach With Nivolumab in Subjects With Metastatic or Advanced Renal Cell Carcinoma	Completed	N	No Results Available		Nivolumab/Ipilimumab	Biological
ICOS	Tailored ImmunoTherapy Approach With Nivolumab in Subjects With Metastatic or Advanced Renal Cell Carcinoma	Completed	N	No Results Available				Phase 2
ICOS	Postoperative Immunotherapy vs Standard Chemotherapy for Gastric Cancer With High Risk for Recurrence	Active, not recruiting	N	No Results Available	Gastric and Esophagogastric Junction Adenocarcinoma
ICOS	Postoperative Immunotherapy vs Standard Chemotherapy for Gastric Cancer With High Risk for Recurrence	Active, not recruiting	N	No Results Available		Nivolumab and Ipilimumab	Drug
ICOS	Postoperative Immunotherapy vs Standard Chemotherapy for Gastric Cancer With High Risk for Recurrence	Active, not recruiting	N	No Results Available		chemotherapy	Other
ICOS	Postoperative Immunotherapy vs Standard Chemotherapy for Gastric Cancer With High Risk for Recurrence	Active, not recruiting	N	No Results Available				Phase 2
ICOS	PROCLAIM: CX-072-002: Study of PD-L1 Probody Therapeutic CX-072 in Combination With Other Anticancer Therapy in Adults With Solid Tumors	Terminated	N	Has Results	Solid Tumor
ICOS	PROCLAIM: CX-072-002: Study of PD-L1 Probody Therapeutic CX-072 in Combination With Other Anticancer Therapy in Adults With Solid Tumors	Terminated	N	Has Results	Unresectable or Metastatic Melanoma
ICOS	PROCLAIM: CX-072-002: Study of PD-L1 Probody Therapeutic CX-072 in Combination With Other Anticancer Therapy in Adults With Solid Tumors	Terminated	N	Has Results		CX-072	Drug
ICOS	PROCLAIM: CX-072-002: Study of PD-L1 Probody Therapeutic CX-072 in Combination With Other Anticancer Therapy in Adults With Solid Tumors	Terminated	N	Has Results		Ipilimumab	Drug
ICOS	PROCLAIM: CX-072-002: Study of PD-L1 Probody Therapeutic CX-072 in Combination With Other Anticancer Therapy in Adults With Solid Tumors	Terminated	N	Has Results				Phase 2
ICOS	Safety and Efficacy of IMCgp100 Versus Investigator Choice in Advanced Uveal Melanoma	Active, not recruiting	N	Has Results	Uveal Melanoma
ICOS	Safety and Efficacy of IMCgp100 Versus Investigator Choice in Advanced Uveal Melanoma	Active, not recruiting	N	Has Results		IMCgp100	Biological
ICOS	Safety and Efficacy of IMCgp100 Versus Investigator Choice in Advanced Uveal Melanoma	Active, not recruiting	N	Has Results		Dacarbazine	Drug
ICOS	Safety and Efficacy of IMCgp100 Versus Investigator Choice in Advanced Uveal Melanoma	Active, not recruiting	N	Has Results		Ipilimumab	Biological
ICOS	Safety and Efficacy of IMCgp100 Versus Investigator Choice in Advanced Uveal Melanoma	Active, not recruiting	N	Has Results		Pembrolizumab	Biological
ICOS	Safety and Efficacy of IMCgp100 Versus Investigator Choice in Advanced Uveal Melanoma	Active, not recruiting	N	Has Results				Phase 2
ICOS	A Phase 1/2 Safety Study of Intratumorally Dosed INT230-6	Completed	N	No Results Available	Breast Cancer
ICOS	A Phase 1/2 Safety Study of Intratumorally Dosed INT230-6	Completed	N	No Results Available	Head and Neck Cancer
ICOS	A Phase 1/2 Safety Study of Intratumorally Dosed INT230-6	Completed	N	No Results Available	Squamous Cell Carcinoma
ICOS	A Phase 1/2 Safety Study of Intratumorally Dosed INT230-6	Completed	N	No Results Available	Lymphoma
ICOS	A Phase 1/2 Safety Study of Intratumorally Dosed INT230-6	Completed	N	No Results Available	Pancreatic Cancer
ICOS	A Phase 1/2 Safety Study of Intratumorally Dosed INT230-6	Completed	N	No Results Available	Liver Cancer
ICOS	A Phase 1/2 Safety Study of Intratumorally Dosed INT230-6	Completed	N	No Results Available	Colon Cancer
ICOS	A Phase 1/2 Safety Study of Intratumorally Dosed INT230-6	Completed	N	No Results Available	Lung Cancer
ICOS	A Phase 1/2 Safety Study of Intratumorally Dosed INT230-6	Completed	N	No Results Available	Bile Duct Cancer
ICOS	A Phase 1/2 Safety Study of Intratumorally Dosed INT230-6	Completed	N	No Results Available	Chordoma of Sacrum
ICOS	A Phase 1/2 Safety Study of Intratumorally Dosed INT230-6	Completed	N	No Results Available	Sarcoma
ICOS	A Phase 1/2 Safety Study of Intratumorally Dosed INT230-6	Completed	N	No Results Available		INT230-6	Drug
ICOS	A Phase 1/2 Safety Study of Intratumorally Dosed INT230-6	Completed	N	No Results Available		anti-PD-1 antibody	Biological
ICOS	A Phase 1/2 Safety Study of Intratumorally Dosed INT230-6	Completed	N	No Results Available		anti-CTLA-4 antibody	Biological
ICOS	A Phase 1/2 Safety Study of Intratumorally Dosed INT230-6	Completed	N	No Results Available				Phase 1
ICOS	A Phase 1/2 Safety Study of Intratumorally Dosed INT230-6	Completed	N	No Results Available				Phase 2
ICOS	Study of Autologous Tumor Infiltrating Lymphocytes in Patients With Solid Tumors	Recruiting	Y	No Results Available	Metastatic Melanoma
ICOS	Study of Autologous Tumor Infiltrating Lymphocytes in Patients With Solid Tumors	Recruiting	Y	No Results Available	Squamous Cell Carcinoma of the Head and Neck
ICOS	Study of Autologous Tumor Infiltrating Lymphocytes in Patients With Solid Tumors	Recruiting	Y	No Results Available	Non-small Cell Lung Cancer
ICOS	Study of Autologous Tumor Infiltrating Lymphocytes in Patients With Solid Tumors	Recruiting	Y	No Results Available		Lifileucel	Biological
ICOS	Study of Autologous Tumor Infiltrating Lymphocytes in Patients With Solid Tumors	Recruiting	Y	No Results Available		LN-145	Biological
ICOS	Study of Autologous Tumor Infiltrating Lymphocytes in Patients With Solid Tumors	Recruiting	Y	No Results Available		Pembrolizumab	Drug
ICOS	Study of Autologous Tumor Infiltrating Lymphocytes in Patients With Solid Tumors	Recruiting	Y	No Results Available		LN-145-S1	Biological
ICOS	Study of Autologous Tumor Infiltrating Lymphocytes in Patients With Solid Tumors	Recruiting	Y	No Results Available		Ipilimumab	Drug
ICOS	Study of Autologous Tumor Infiltrating Lymphocytes in Patients With Solid Tumors	Recruiting	Y	No Results Available		Nivolumab	Drug
ICOS	Study of Autologous Tumor Infiltrating Lymphocytes in Patients With Solid Tumors	Recruiting	Y	No Results Available				Phase 2
ICOS	Tremelimumab and Durvalumab With or Without Radiation Therapy in Patients With Relapsed Small Cell Lung Cancer	Completed	N	Has Results	Recurrent Small Cell Lung Carcinoma
ICOS	Tremelimumab and Durvalumab With or Without Radiation Therapy in Patients With Relapsed Small Cell Lung Cancer	Completed	N	Has Results		Durvalumab	Biological
ICOS	Tremelimumab and Durvalumab With or Without Radiation Therapy in Patients With Relapsed Small Cell Lung Cancer	Completed	N	Has Results		Hypofractionated Radiation Therapy	Radiation
ICOS	Tremelimumab and Durvalumab With or Without Radiation Therapy in Patients With Relapsed Small Cell Lung Cancer	Completed	N	Has Results		Stereotactic Body Radiation Therapy	Radiation
ICOS	Tremelimumab and Durvalumab With or Without Radiation Therapy in Patients With Relapsed Small Cell Lung Cancer	Completed	N	Has Results		Tremelimumab	Biological
ICOS	Tremelimumab and Durvalumab With or Without Radiation Therapy in Patients With Relapsed Small Cell Lung Cancer	Completed	N	Has Results				Phase 2
ICOS	Brentuximab Vedotin and Nivolumab With or Without Ipilimumab in Treating Patients With Relapsed or Refractory Hodgkin Lymphoma	Recruiting	Y	No Results Available	Recurrent Classic Hodgkin Lymphoma
ICOS	Brentuximab Vedotin and Nivolumab With or Without Ipilimumab in Treating Patients With Relapsed or Refractory Hodgkin Lymphoma	Recruiting	Y	No Results Available	Refractory Classic Hodgkin Lymphoma
ICOS	Brentuximab Vedotin and Nivolumab With or Without Ipilimumab in Treating Patients With Relapsed or Refractory Hodgkin Lymphoma	Recruiting	Y	No Results Available		Biopsy	Procedure
ICOS	Brentuximab Vedotin and Nivolumab With or Without Ipilimumab in Treating Patients With Relapsed or Refractory Hodgkin Lymphoma	Recruiting	Y	No Results Available		Biospecimen Collection	Procedure
ICOS	Brentuximab Vedotin and Nivolumab With or Without Ipilimumab in Treating Patients With Relapsed or Refractory Hodgkin Lymphoma	Recruiting	Y	No Results Available		Brentuximab Vedotin	Drug
ICOS	Brentuximab Vedotin and Nivolumab With or Without Ipilimumab in Treating Patients With Relapsed or Refractory Hodgkin Lymphoma	Recruiting	Y	No Results Available		Computed Tomography	Procedure
ICOS	Brentuximab Vedotin and Nivolumab With or Without Ipilimumab in Treating Patients With Relapsed or Refractory Hodgkin Lymphoma	Recruiting	Y	No Results Available		Ipilimumab	Biological
ICOS	Brentuximab Vedotin and Nivolumab With or Without Ipilimumab in Treating Patients With Relapsed or Refractory Hodgkin Lymphoma	Recruiting	Y	No Results Available		Nivolumab	Biological
ICOS	Brentuximab Vedotin and Nivolumab With or Without Ipilimumab in Treating Patients With Relapsed or Refractory Hodgkin Lymphoma	Recruiting	Y	No Results Available		Positron Emission Tomography	Procedure
ICOS	Brentuximab Vedotin and Nivolumab With or Without Ipilimumab in Treating Patients With Relapsed or Refractory Hodgkin Lymphoma	Recruiting	Y	No Results Available				Phase 1
ICOS	Brentuximab Vedotin and Nivolumab With or Without Ipilimumab in Treating Patients With Relapsed or Refractory Hodgkin Lymphoma	Recruiting	Y	No Results Available				Phase 2
ICOS	Carmustine Wafer in Combination With Retifanlimab and Radiation With/Without Temozolomide in Subjects With Glioblastoma	Recruiting	Y	No Results Available	Glioblastoma Multiforme
ICOS	Carmustine Wafer in Combination With Retifanlimab and Radiation With/Without Temozolomide in Subjects With Glioblastoma	Recruiting	Y	No Results Available		Retifanlimab	Drug
ICOS	Carmustine Wafer in Combination With Retifanlimab and Radiation With/Without Temozolomide in Subjects With Glioblastoma	Recruiting	Y	No Results Available		Temozolomide	Drug
ICOS	Carmustine Wafer in Combination With Retifanlimab and Radiation With/Without Temozolomide in Subjects With Glioblastoma	Recruiting	Y	No Results Available		Radiation Therapy	Radiation
ICOS	Carmustine Wafer in Combination With Retifanlimab and Radiation With/Without Temozolomide in Subjects With Glioblastoma	Recruiting	Y	No Results Available				Phase 1
ICOS	Trial of Nivolumab in Combination With Ipilimumab in Subjects With Previously Untreated Metastatic Uveal Melanoma	Completed	N	No Results Available	Uveal Melanoma
ICOS	Trial of Nivolumab in Combination With Ipilimumab in Subjects With Previously Untreated Metastatic Uveal Melanoma	Completed	N	No Results Available		ipilimumab	Drug
ICOS	Trial of Nivolumab in Combination With Ipilimumab in Subjects With Previously Untreated Metastatic Uveal Melanoma	Completed	N	No Results Available		Nivolumab	Drug
ICOS	Trial of Nivolumab in Combination With Ipilimumab in Subjects With Previously Untreated Metastatic Uveal Melanoma	Completed	N	No Results Available				Phase 2
ICOS	Nivolumab in mRCC Patients: Treg Function, T-cell Access and NK Interactions to Predict and Improve Efficacy	Unknown status	N	No Results Available	RCC
ICOS	Nivolumab in mRCC Patients: Treg Function, T-cell Access and NK Interactions to Predict and Improve Efficacy	Unknown status	N	No Results Available	Metastatic Renal Cell Carcinoma
ICOS	Nivolumab in mRCC Patients: Treg Function, T-cell Access and NK Interactions to Predict and Improve Efficacy	Unknown status	N	No Results Available		Immunological and tumour characterization	Biological
ICOS	BIOREN (Predictive BIOmarkers in Metastatic RENal Cancer)	Recruiting	Y	No Results Available	Renal Cancer Metastatic
ICOS	BIOREN (Predictive BIOmarkers in Metastatic RENal Cancer)	Recruiting	Y	No Results Available		Immunological and tumour characterization	Biological
ICOS	Nivolumab in Treating Patients With Advanced Metastatic Non-small Cell Lung Cancer	Withdrawn	N	No Results Available	Recurrent Non-Small Cell Lung Carcinoma
ICOS	Nivolumab in Treating Patients With Advanced Metastatic Non-small Cell Lung Cancer	Withdrawn	N	No Results Available	Stage IV Non-Small Cell Lung Cancer
ICOS	Nivolumab in Treating Patients With Advanced Metastatic Non-small Cell Lung Cancer	Withdrawn	N	No Results Available		Nivolumab	Biological
ICOS	Nivolumab in Treating Patients With Advanced Metastatic Non-small Cell Lung Cancer	Withdrawn	N	No Results Available				Phase 2
ICOS	Trial of Nivolumab as a Novel Neoadjuvant Pre-Surgical Therapy for Locally Advanced Oral Cavity Cancer	Completed	N	No Results Available	Oral Cavity SCC
ICOS	Trial of Nivolumab as a Novel Neoadjuvant Pre-Surgical Therapy for Locally Advanced Oral Cavity Cancer	Completed	N	No Results Available		Nivolumab	Drug
ICOS	Trial of Nivolumab as a Novel Neoadjuvant Pre-Surgical Therapy for Locally Advanced Oral Cavity Cancer	Completed	N	No Results Available				Phase 2
ICOS	Nivolumab and Ipilimumab Plus Chemotherapy for Patients With Stage IV Lung Cancer With Brain Metastases	Recruiting	Y	No Results Available	Non Small Cell Lung Cancer
ICOS	Nivolumab and Ipilimumab Plus Chemotherapy for Patients With Stage IV Lung Cancer With Brain Metastases	Recruiting	Y	No Results Available	Brain Metastases, Adult
ICOS	Nivolumab and Ipilimumab Plus Chemotherapy for Patients With Stage IV Lung Cancer With Brain Metastases	Recruiting	Y	No Results Available	Lung Cancer
ICOS	Nivolumab and Ipilimumab Plus Chemotherapy for Patients With Stage IV Lung Cancer With Brain Metastases	Recruiting	Y	No Results Available		Ipilimumab	Drug
ICOS	Nivolumab and Ipilimumab Plus Chemotherapy for Patients With Stage IV Lung Cancer With Brain Metastases	Recruiting	Y	No Results Available		Nivolumab	Drug
ICOS	Nivolumab and Ipilimumab Plus Chemotherapy for Patients With Stage IV Lung Cancer With Brain Metastases	Recruiting	Y	No Results Available		Carboplatin	Drug
ICOS	Nivolumab and Ipilimumab Plus Chemotherapy for Patients With Stage IV Lung Cancer With Brain Metastases	Recruiting	Y	No Results Available		Cisplatin	Drug
ICOS	Nivolumab and Ipilimumab Plus Chemotherapy for Patients With Stage IV Lung Cancer With Brain Metastases	Recruiting	Y	No Results Available		Paclitaxel	Drug
ICOS	Nivolumab and Ipilimumab Plus Chemotherapy for Patients With Stage IV Lung Cancer With Brain Metastases	Recruiting	Y	No Results Available		Pemetrexed	Drug
ICOS	Nivolumab and Ipilimumab Plus Chemotherapy for Patients With Stage IV Lung Cancer With Brain Metastases	Recruiting	Y	No Results Available				Phase 2
ICOS	Study to Compare Tivozanib in Combination With Nivolumab to Tivozanib Monotherapy in Subjects With Renal Cell Carcinoma	Recruiting	Y	No Results Available	Renal Cell Carcinoma
ICOS	Study to Compare Tivozanib in Combination With Nivolumab to Tivozanib Monotherapy in Subjects With Renal Cell Carcinoma	Recruiting	Y	No Results Available		Tivozanib	Drug
ICOS	Study to Compare Tivozanib in Combination With Nivolumab to Tivozanib Monotherapy in Subjects With Renal Cell Carcinoma	Recruiting	Y	No Results Available		Nivolumab	Drug
ICOS	Study to Compare Tivozanib in Combination With Nivolumab to Tivozanib Monotherapy in Subjects With Renal Cell Carcinoma	Recruiting	Y	No Results Available				Phase 3
ICOS	New Adjuvant Trial of Chemotherapy vs Chemo-immunotherapy	Recruiting	Y	No Results Available	Non-Small Cell Lung Cancer
ICOS	New Adjuvant Trial of Chemotherapy vs Chemo-immunotherapy	Recruiting	Y	No Results Available	Adjuvant Chemotherapy
ICOS	New Adjuvant Trial of Chemotherapy vs Chemo-immunotherapy	Recruiting	Y	No Results Available		Carboplatin	Drug
ICOS	New Adjuvant Trial of Chemotherapy vs Chemo-immunotherapy	Recruiting	Y	No Results Available		Paclitaxel	Drug
ICOS	New Adjuvant Trial of Chemotherapy vs Chemo-immunotherapy	Recruiting	Y	No Results Available		Nivolumab	Drug
ICOS	New Adjuvant Trial of Chemotherapy vs Chemo-immunotherapy	Recruiting	Y	No Results Available				Phase 3
ICOS	Nivolumab Role in the Treatment of Patients With Refractory or Relapse Multiple Myeloma	Terminated	N	No Results Available	Multiple Myeloma
ICOS	Nivolumab Role in the Treatment of Patients With Refractory or Relapse Multiple Myeloma	Terminated	N	No Results Available		Nivolumab	Drug
ICOS	Nivolumab Role in the Treatment of Patients With Refractory or Relapse Multiple Myeloma	Terminated	N	No Results Available		Pomalidomide	Drug
ICOS	Nivolumab Role in the Treatment of Patients With Refractory or Relapse Multiple Myeloma	Terminated	N	No Results Available		Dexamethasone	Drug
ICOS	Nivolumab Role in the Treatment of Patients With Refractory or Relapse Multiple Myeloma	Terminated	N	No Results Available		Elotuzumab	Drug
ICOS	Nivolumab Role in the Treatment of Patients With Refractory or Relapse Multiple Myeloma	Terminated	N	No Results Available				Phase 1
ICOS	A Single-Arm Study of Bempegaldesleukin (NKTR-214) Plus Nivolumab in Cisplatin Ineligible Patients Who Have Locally Advanced or Metastatic Urothelial Cancer	Completed	N	No Results Available	Urinary Bladder Neoplasm
ICOS	A Single-Arm Study of Bempegaldesleukin (NKTR-214) Plus Nivolumab in Cisplatin Ineligible Patients Who Have Locally Advanced or Metastatic Urothelial Cancer	Completed	N	No Results Available	Neoplasm Metastasis
ICOS	A Single-Arm Study of Bempegaldesleukin (NKTR-214) Plus Nivolumab in Cisplatin Ineligible Patients Who Have Locally Advanced or Metastatic Urothelial Cancer	Completed	N	No Results Available		Bempegaldesleukin	Biological
ICOS	A Single-Arm Study of Bempegaldesleukin (NKTR-214) Plus Nivolumab in Cisplatin Ineligible Patients Who Have Locally Advanced or Metastatic Urothelial Cancer	Completed	N	No Results Available		Nivolumab	Biological
ICOS	A Single-Arm Study of Bempegaldesleukin (NKTR-214) Plus Nivolumab in Cisplatin Ineligible Patients Who Have Locally Advanced or Metastatic Urothelial Cancer	Completed	N	No Results Available				Phase 2
ICOS	Trastuzumab Deruxtecan With Nivolumab in Advanced Breast and Urothelial Cancer	Active, not recruiting	N	No Results Available	Breast Cancer
ICOS	Trastuzumab Deruxtecan With Nivolumab in Advanced Breast and Urothelial Cancer	Active, not recruiting	N	No Results Available	Urothelial Carcinoma
ICOS	Trastuzumab Deruxtecan With Nivolumab in Advanced Breast and Urothelial Cancer	Active, not recruiting	N	No Results Available		Trastuzumab deruxtecan	Drug
ICOS	Trastuzumab Deruxtecan With Nivolumab in Advanced Breast and Urothelial Cancer	Active, not recruiting	N	No Results Available		Nivolumab	Drug
ICOS	Trastuzumab Deruxtecan With Nivolumab in Advanced Breast and Urothelial Cancer	Active, not recruiting	N	No Results Available				Phase 1
ICOS	Study to Compare Adjuvant Immunotherapy of Bempegaldesleukin Combined With Nivolumab Versus Nivolumab After Complete Resection of Melanoma in Patients at High Risk for Recurrence	Terminated	N	No Results Available	Melanoma
ICOS	Study to Compare Adjuvant Immunotherapy of Bempegaldesleukin Combined With Nivolumab Versus Nivolumab After Complete Resection of Melanoma in Patients at High Risk for Recurrence	Terminated	N	No Results Available	Melanoma Stage III
ICOS	Study to Compare Adjuvant Immunotherapy of Bempegaldesleukin Combined With Nivolumab Versus Nivolumab After Complete Resection of Melanoma in Patients at High Risk for Recurrence	Terminated	N	No Results Available	Melanoma Stage IV
ICOS	Study to Compare Adjuvant Immunotherapy of Bempegaldesleukin Combined With Nivolumab Versus Nivolumab After Complete Resection of Melanoma in Patients at High Risk for Recurrence	Terminated	N	No Results Available	Melanoma (Skin)
ICOS	Study to Compare Adjuvant Immunotherapy of Bempegaldesleukin Combined With Nivolumab Versus Nivolumab After Complete Resection of Melanoma in Patients at High Risk for Recurrence	Terminated	N	No Results Available		Bempegaldesleukin	Biological
ICOS	Study to Compare Adjuvant Immunotherapy of Bempegaldesleukin Combined With Nivolumab Versus Nivolumab After Complete Resection of Melanoma in Patients at High Risk for Recurrence	Terminated	N	No Results Available		Nivolumab	Biological
ICOS	Study to Compare Adjuvant Immunotherapy of Bempegaldesleukin Combined With Nivolumab Versus Nivolumab After Complete Resection of Melanoma in Patients at High Risk for Recurrence	Terminated	N	No Results Available				Phase 3
ICOS	NADIM II: Neo-Adjuvant Immunotherapy	Active, not recruiting	N	No Results Available	Non Small Cell Lung Cancer
ICOS	NADIM II: Neo-Adjuvant Immunotherapy	Active, not recruiting	N	No Results Available		Paclitaxel	Drug
ICOS	NADIM II: Neo-Adjuvant Immunotherapy	Active, not recruiting	N	No Results Available		Carboplatin	Drug
ICOS	NADIM II: Neo-Adjuvant Immunotherapy	Active, not recruiting	N	No Results Available		Nivolumab	Drug
ICOS	NADIM II: Neo-Adjuvant Immunotherapy	Active, not recruiting	N	No Results Available				Phase 2
ICOS	Study to Evaluate the Efficacy/Safety of IPI-549 in Combination With Nivolumab in Patients With Advanced Urothelial Carcinoma (MARIO-275)	Completed	N	No Results Available	Bladder Cancer
ICOS	Study to Evaluate the Efficacy/Safety of IPI-549 in Combination With Nivolumab in Patients With Advanced Urothelial Carcinoma (MARIO-275)	Completed	N	No Results Available	Urothelial Carcinoma
ICOS	Study to Evaluate the Efficacy/Safety of IPI-549 in Combination With Nivolumab in Patients With Advanced Urothelial Carcinoma (MARIO-275)	Completed	N	No Results Available	Solid Tumor
ICOS	Study to Evaluate the Efficacy/Safety of IPI-549 in Combination With Nivolumab in Patients With Advanced Urothelial Carcinoma (MARIO-275)	Completed	N	No Results Available	Advanced Cancer
ICOS	Study to Evaluate the Efficacy/Safety of IPI-549 in Combination With Nivolumab in Patients With Advanced Urothelial Carcinoma (MARIO-275)	Completed	N	No Results Available		IPI-549 (eganelisib)	Drug
ICOS	Study to Evaluate the Efficacy/Safety of IPI-549 in Combination With Nivolumab in Patients With Advanced Urothelial Carcinoma (MARIO-275)	Completed	N	No Results Available		Nivolumab	Drug
ICOS	Study to Evaluate the Efficacy/Safety of IPI-549 in Combination With Nivolumab in Patients With Advanced Urothelial Carcinoma (MARIO-275)	Completed	N	No Results Available		Placebos	Drug
ICOS	Study to Evaluate the Efficacy/Safety of IPI-549 in Combination With Nivolumab in Patients With Advanced Urothelial Carcinoma (MARIO-275)	Completed	N	No Results Available				Phase 2
ICOS	Study Comparing Investigational Drug HBI-8000 Combined With Nivolumab vs. Nivolumab in Patients With Advanced Melanoma	Recruiting	Y	No Results Available	Unresectable or Metastatic Melanoma
ICOS	Study Comparing Investigational Drug HBI-8000 Combined With Nivolumab vs. Nivolumab in Patients With Advanced Melanoma	Recruiting	Y	No Results Available	Progressive Brain Metastasis
ICOS	Study Comparing Investigational Drug HBI-8000 Combined With Nivolumab vs. Nivolumab in Patients With Advanced Melanoma	Recruiting	Y	No Results Available		HBI-8000 in combination with nivolumab	Drug
ICOS	Study Comparing Investigational Drug HBI-8000 Combined With Nivolumab vs. Nivolumab in Patients With Advanced Melanoma	Recruiting	Y	No Results Available		Placebo in combination with nivolumab	Drug
ICOS	Study Comparing Investigational Drug HBI-8000 Combined With Nivolumab vs. Nivolumab in Patients With Advanced Melanoma	Recruiting	Y	No Results Available				Phase 3
ICOS	Cohort of Patients With NSCLC Treated With Nivolumab Under the ATU Program	Completed	N	No Results Available	Non-small Cell Lung Cancer
ICOS	Cohort of Patients With NSCLC Treated With Nivolumab Under the ATU Program	Completed	N	No Results Available	Nivolumab
ICOS	Cohort of Patients With NSCLC Treated With Nivolumab Under the ATU Program	Completed	N	No Results Available	Long-term Adverse Effects
ICOS	Efficacy of Nivolumab for Recurrent IDH Mutated High-Grade Gliomas	Completed	N	No Results Available	High Grade Glioma
ICOS	Efficacy of Nivolumab for Recurrent IDH Mutated High-Grade Gliomas	Completed	N	No Results Available	Brain Cancer
ICOS	Efficacy of Nivolumab for Recurrent IDH Mutated High-Grade Gliomas	Completed	N	No Results Available		Nivolumab	Drug
ICOS	Efficacy of Nivolumab for Recurrent IDH Mutated High-Grade Gliomas	Completed	N	No Results Available				Phase 2
ICOS	A Study of RO7121661 and RO7247669 Compared With Nivolumab in Participants With Advanced or Metastatic Squamous Cell Carcinoma of the Esophagus	Recruiting	Y	No Results Available	Advanced or Metastatic Esophageal Squamous Cell Carcinoma
ICOS	A Study of RO7121661 and RO7247669 Compared With Nivolumab in Participants With Advanced or Metastatic Squamous Cell Carcinoma of the Esophagus	Recruiting	Y	No Results Available		RO7121661	Drug
ICOS	A Study of RO7121661 and RO7247669 Compared With Nivolumab in Participants With Advanced or Metastatic Squamous Cell Carcinoma of the Esophagus	Recruiting	Y	No Results Available		RO7247669	Drug
ICOS	A Study of RO7121661 and RO7247669 Compared With Nivolumab in Participants With Advanced or Metastatic Squamous Cell Carcinoma of the Esophagus	Recruiting	Y	No Results Available		Nivolumab	Drug
ICOS	A Study of RO7121661 and RO7247669 Compared With Nivolumab in Participants With Advanced or Metastatic Squamous Cell Carcinoma of the Esophagus	Recruiting	Y	No Results Available				Phase 2
ICOS	Neo-Adjuvant Immunotherapy With Nivolumab for Non Small Cell Lung Cancer Patients	Active, not recruiting	N	No Results Available	Non Small Cell Lung Cancer
ICOS	Neo-Adjuvant Immunotherapy With Nivolumab for Non Small Cell Lung Cancer Patients	Active, not recruiting	N	No Results Available		Nivolumab 360 mg	Drug
ICOS	Neo-Adjuvant Immunotherapy With Nivolumab for Non Small Cell Lung Cancer Patients	Active, not recruiting	N	No Results Available		Paclitaxel 200mg/m2	Drug
ICOS	Neo-Adjuvant Immunotherapy With Nivolumab for Non Small Cell Lung Cancer Patients	Active, not recruiting	N	No Results Available		Carboplatin AUC 6	Drug
ICOS	Neo-Adjuvant Immunotherapy With Nivolumab for Non Small Cell Lung Cancer Patients	Active, not recruiting	N	No Results Available				Phase 2
ICOS	Radiation Free Chemotherapy for Early Hodgkin Lymphoma	Recruiting	Y	No Results Available	Hodgkin Lymphoma
ICOS	Radiation Free Chemotherapy for Early Hodgkin Lymphoma	Recruiting	Y	No Results Available		Nivolumab 10 MG/ML	Drug
ICOS	Radiation Free Chemotherapy for Early Hodgkin Lymphoma	Recruiting	Y	No Results Available				Phase 2
ICOS	Study of DF1001 in Patients With Advanced Solid Tumors	Recruiting	Y	No Results Available	Solid Tumor, Adult
ICOS	Study of DF1001 in Patients With Advanced Solid Tumors	Recruiting	Y	No Results Available		DF1001	Drug
ICOS	Study of DF1001 in Patients With Advanced Solid Tumors	Recruiting	Y	No Results Available		Nivolumab	Drug
ICOS	Study of DF1001 in Patients With Advanced Solid Tumors	Recruiting	Y	No Results Available		Nab paclitaxel	Drug
ICOS	Study of DF1001 in Patients With Advanced Solid Tumors	Recruiting	Y	No Results Available				Phase 1
ICOS	Study of DF1001 in Patients With Advanced Solid Tumors	Recruiting	Y	No Results Available				Phase 2
ICOS	Clinical Trial of Brentuximab Vedotin in Classical Hodgkin Lymphoma	Active, not recruiting	N	No Results Available	Hodgkin Lymphoma
ICOS	Clinical Trial of Brentuximab Vedotin in Classical Hodgkin Lymphoma	Active, not recruiting	N	No Results Available		brentuximab vedotin	Drug
ICOS	Clinical Trial of Brentuximab Vedotin in Classical Hodgkin Lymphoma	Active, not recruiting	N	No Results Available		doxorubicin	Drug
ICOS	Clinical Trial of Brentuximab Vedotin in Classical Hodgkin Lymphoma	Active, not recruiting	N	No Results Available		vinblastine	Drug
ICOS	Clinical Trial of Brentuximab Vedotin in Classical Hodgkin Lymphoma	Active, not recruiting	N	No Results Available		dacarbazine	Drug
ICOS	Clinical Trial of Brentuximab Vedotin in Classical Hodgkin Lymphoma	Active, not recruiting	N	No Results Available		G-CSF	Drug
ICOS	Clinical Trial of Brentuximab Vedotin in Classical Hodgkin Lymphoma	Active, not recruiting	N	No Results Available		nivolumab	Drug
ICOS	Clinical Trial of Brentuximab Vedotin in Classical Hodgkin Lymphoma	Active, not recruiting	N	No Results Available				Phase 2
ICOS	Study of S 95005 in Combination With Oxaliplatin in Metastatic Colorectal Cancer	Completed	N	No Results Available	Metastatic Colorectal Cancer
ICOS	Study of S 95005 in Combination With Oxaliplatin in Metastatic Colorectal Cancer	Completed	N	No Results Available		Trifluridine/tipiracil hydrochloride (S 95005)	Drug
ICOS	Study of S 95005 in Combination With Oxaliplatin in Metastatic Colorectal Cancer	Completed	N	No Results Available		Oxaliplatin	Drug
ICOS	Study of S 95005 in Combination With Oxaliplatin in Metastatic Colorectal Cancer	Completed	N	No Results Available		Bevacizumab	Drug
ICOS	Study of S 95005 in Combination With Oxaliplatin in Metastatic Colorectal Cancer	Completed	N	No Results Available		Nivolumab	Drug
ICOS	Study of S 95005 in Combination With Oxaliplatin in Metastatic Colorectal Cancer	Completed	N	No Results Available				Phase 1
ICOS	Exploratory Study of BO-112 in Adult Patients With Aggressive Solid Tumors	Terminated	N	No Results Available	Cancer
ICOS	Exploratory Study of BO-112 in Adult Patients With Aggressive Solid Tumors	Terminated	N	No Results Available		Part 1: BO-112	Drug
ICOS	Exploratory Study of BO-112 in Adult Patients With Aggressive Solid Tumors	Terminated	N	No Results Available		Part 2: BO-112	Drug
ICOS	Exploratory Study of BO-112 in Adult Patients With Aggressive Solid Tumors	Terminated	N	No Results Available				Phase 1
ICOS	Study of Cabozantinib Efficacy, Safety and Tolerability in Metastatic Renal Carcinoma in Aged Fragile Patients: CABOMAYOR Study	Active, not recruiting	N	No Results Available	Old Age; Debility
ICOS	Study of Cabozantinib Efficacy, Safety and Tolerability in Metastatic Renal Carcinoma in Aged Fragile Patients: CABOMAYOR Study	Active, not recruiting	N	No Results Available	Renal Carcinoma Metastatic
ICOS	Study of Cabozantinib Efficacy, Safety and Tolerability in Metastatic Renal Carcinoma in Aged Fragile Patients: CABOMAYOR Study	Active, not recruiting	N	No Results Available		Cabozantinib	Drug
ICOS	Study of Cabozantinib Efficacy, Safety and Tolerability in Metastatic Renal Carcinoma in Aged Fragile Patients: CABOMAYOR Study	Active, not recruiting	N	No Results Available				Phase 2
ICOS	Immunotherapy in Patient With Poor General Condition	Recruiting	Y	No Results Available	Non-small Cell Lung Cancer Stage IV
ICOS	Immunotherapy in Patient With Poor General Condition	Recruiting	Y	No Results Available		Durvalumab	Drug
ICOS	Immunotherapy in Patient With Poor General Condition	Recruiting	Y	No Results Available				Phase 2
ICOS	Study of GSK3359609 and Pembrolizumab in Programmed Death Receptor 1-ligand 1 (PD-L1) Positive Recurrent or Metastatic Head and Neck Squamous Cell Carcinoma	Active, not recruiting	N	Has Results	Neoplasms, Head and Neck
ICOS	Study of GSK3359609 and Pembrolizumab in Programmed Death Receptor 1-ligand 1 (PD-L1) Positive Recurrent or Metastatic Head and Neck Squamous Cell Carcinoma	Active, not recruiting	N	Has Results		feladilimab	Drug
ICOS	Study of GSK3359609 and Pembrolizumab in Programmed Death Receptor 1-ligand 1 (PD-L1) Positive Recurrent or Metastatic Head and Neck Squamous Cell Carcinoma	Active, not recruiting	N	Has Results		Pembrolizumab	Drug
ICOS	Study of GSK3359609 and Pembrolizumab in Programmed Death Receptor 1-ligand 1 (PD-L1) Positive Recurrent or Metastatic Head and Neck Squamous Cell Carcinoma	Active, not recruiting	N	Has Results		Placebo	Drug
ICOS	Study of GSK3359609 and Pembrolizumab in Programmed Death Receptor 1-ligand 1 (PD-L1) Positive Recurrent or Metastatic Head and Neck Squamous Cell Carcinoma	Active, not recruiting	N	Has Results				Phase 2
ICOS	Study of GSK3359609 and Pembrolizumab in Programmed Death Receptor 1-ligand 1 (PD-L1) Positive Recurrent or Metastatic Head and Neck Squamous Cell Carcinoma	Active, not recruiting	N	Has Results				Phase 3
ICOS	Pembrolizumab Administered Via the Sofusa® DoseConnect™ in Patients With Relapsed/Refractory Cutaneous T-cell Lymphoma.	Recruiting	Y	No Results Available	Mycosis Fungoides
ICOS	Pembrolizumab Administered Via the Sofusa® DoseConnect™ in Patients With Relapsed/Refractory Cutaneous T-cell Lymphoma.	Recruiting	Y	No Results Available		Pembrolizumab administered using the Sofusa® DoseConnect™	Combination Product
ICOS	Pembrolizumab Administered Via the Sofusa® DoseConnect™ in Patients With Relapsed/Refractory Cutaneous T-cell Lymphoma.	Recruiting	Y	No Results Available				Phase 1
ICOS	Dose Escalation and Expansion Study of GSK3359609 in Participants With Selected Advanced Solid Tumors (INDUCE-1)	Active, not recruiting	N	No Results Available	Neoplasms
ICOS	Dose Escalation and Expansion Study of GSK3359609 in Participants With Selected Advanced Solid Tumors (INDUCE-1)	Active, not recruiting	N	No Results Available		feladilimab (GSK3359609)	Drug
ICOS	Dose Escalation and Expansion Study of GSK3359609 in Participants With Selected Advanced Solid Tumors (INDUCE-1)	Active, not recruiting	N	No Results Available		GSK3174998	Drug
ICOS	Dose Escalation and Expansion Study of GSK3359609 in Participants With Selected Advanced Solid Tumors (INDUCE-1)	Active, not recruiting	N	No Results Available		Pembrolizumab	Drug
ICOS	Dose Escalation and Expansion Study of GSK3359609 in Participants With Selected Advanced Solid Tumors (INDUCE-1)	Active, not recruiting	N	No Results Available		Docetaxel	Drug
ICOS	Dose Escalation and Expansion Study of GSK3359609 in Participants With Selected Advanced Solid Tumors (INDUCE-1)	Active, not recruiting	N	No Results Available		Pemetrexed	Drug
ICOS	Dose Escalation and Expansion Study of GSK3359609 in Participants With Selected Advanced Solid Tumors (INDUCE-1)	Active, not recruiting	N	No Results Available		Paclitaxel plus Carboplatin	Drug
ICOS	Dose Escalation and Expansion Study of GSK3359609 in Participants With Selected Advanced Solid Tumors (INDUCE-1)	Active, not recruiting	N	No Results Available		Gemcitabine plus Carboplatin	Drug
ICOS	Dose Escalation and Expansion Study of GSK3359609 in Participants With Selected Advanced Solid Tumors (INDUCE-1)	Active, not recruiting	N	No Results Available		Fluorouracil (5-FU) plus carboplatin or cisplatin	Drug
ICOS	Dose Escalation and Expansion Study of GSK3359609 in Participants With Selected Advanced Solid Tumors (INDUCE-1)	Active, not recruiting	N	No Results Available		Dostarlimab	Drug
ICOS	Dose Escalation and Expansion Study of GSK3359609 in Participants With Selected Advanced Solid Tumors (INDUCE-1)	Active, not recruiting	N	No Results Available		Cobolimab	Drug
ICOS	Dose Escalation and Expansion Study of GSK3359609 in Participants With Selected Advanced Solid Tumors (INDUCE-1)	Active, not recruiting	N	No Results Available		Bintrafusp alfa	Drug
ICOS	Dose Escalation and Expansion Study of GSK3359609 in Participants With Selected Advanced Solid Tumors (INDUCE-1)	Active, not recruiting	N	No Results Available				Phase 1
ICOS	Sargramostim (GM-CSF) + PD-1	Recruiting	Y	No Results Available	Unresectable Melanoma
ICOS	Sargramostim (GM-CSF) + PD-1	Recruiting	Y	No Results Available	Metastatic Melanoma
ICOS	Sargramostim (GM-CSF) + PD-1	Recruiting	Y	No Results Available	Stage III Melanoma
ICOS	Sargramostim (GM-CSF) + PD-1	Recruiting	Y	No Results Available	Stage IV Melanoma
ICOS	Sargramostim (GM-CSF) + PD-1	Recruiting	Y	No Results Available		Sargramostim (GM-CSF)	Drug
ICOS	Sargramostim (GM-CSF) + PD-1	Recruiting	Y	No Results Available		Pembrolizumab (anti-PD-1)	Drug
ICOS	Sargramostim (GM-CSF) + PD-1	Recruiting	Y	No Results Available				Phase 2
ICOS	Pembrolizumab With Chemoradiotherapy as Treatment for Muscle Invasive Bladder Cancer	Active, not recruiting	N	No Results Available	Bladder Cancer
ICOS	Pembrolizumab With Chemoradiotherapy as Treatment for Muscle Invasive Bladder Cancer	Active, not recruiting	N	No Results Available		Pembrolizumab	Drug
ICOS	Pembrolizumab With Chemoradiotherapy as Treatment for Muscle Invasive Bladder Cancer	Active, not recruiting	N	No Results Available		Cisplatin	Drug
ICOS	Pembrolizumab With Chemoradiotherapy as Treatment for Muscle Invasive Bladder Cancer	Active, not recruiting	N	No Results Available		Radiotherapy	Radiation
ICOS	Pembrolizumab With Chemoradiotherapy as Treatment for Muscle Invasive Bladder Cancer	Active, not recruiting	N	No Results Available				Phase 2
ICOS	Evaluation of Pembrolizumab in Lymphopenic Metastatic Breast Cancer Patients Treated With Metronomic Cyclophosphamide	Completed	N	No Results Available	Metastatic Breast Cancer
ICOS	Evaluation of Pembrolizumab in Lymphopenic Metastatic Breast Cancer Patients Treated With Metronomic Cyclophosphamide	Completed	N	No Results Available		Cyclophosphamide 50mg	Drug
ICOS	Evaluation of Pembrolizumab in Lymphopenic Metastatic Breast Cancer Patients Treated With Metronomic Cyclophosphamide	Completed	N	No Results Available		Pembrolizumab 100 MG in 4 ML Injection	Drug
ICOS	Evaluation of Pembrolizumab in Lymphopenic Metastatic Breast Cancer Patients Treated With Metronomic Cyclophosphamide	Completed	N	No Results Available				Phase 2
ICOS	Study of a Combination of GSK1795091 and Immunotherapies in Subjects With Advanced Solid Tumors	Completed	N	Has Results	Neoplasms
ICOS	Study of a Combination of GSK1795091 and Immunotherapies in Subjects With Advanced Solid Tumors	Completed	N	Has Results		GSK1795091	Drug
ICOS	Study of a Combination of GSK1795091 and Immunotherapies in Subjects With Advanced Solid Tumors	Completed	N	Has Results		GSK3174998	Drug
ICOS	Study of a Combination of GSK1795091 and Immunotherapies in Subjects With Advanced Solid Tumors	Completed	N	Has Results		GSK3359609	Drug
ICOS	Study of a Combination of GSK1795091 and Immunotherapies in Subjects With Advanced Solid Tumors	Completed	N	Has Results		Pembrolizumab	Drug
ICOS	Study of a Combination of GSK1795091 and Immunotherapies in Subjects With Advanced Solid Tumors	Completed	N	Has Results				Phase 1
ICOS	Lurbinectedin (PM01183) Combined With Pembrolizumab in Small Cell Lung Cancer.	Active, not recruiting	N	No Results Available	Small Cell Lung Carcinoma
ICOS	Lurbinectedin (PM01183) Combined With Pembrolizumab in Small Cell Lung Cancer.	Active, not recruiting	N	No Results Available		Lurbinectedin	Drug
ICOS	Lurbinectedin (PM01183) Combined With Pembrolizumab in Small Cell Lung Cancer.	Active, not recruiting	N	No Results Available		Pembrolizumab	Drug
ICOS	Lurbinectedin (PM01183) Combined With Pembrolizumab in Small Cell Lung Cancer.	Active, not recruiting	N	No Results Available				Phase 1
ICOS	Lurbinectedin (PM01183) Combined With Pembrolizumab in Small Cell Lung Cancer.	Active, not recruiting	N	No Results Available				Phase 2
ICOS	Study of PD-1 Inhibitor JTX-4014 Alone and in Combination With Vopratelimab in Biomarker-selected Subjects With Metastatic NSCLC After One Prior Platinum-containing Regimen	Active, not recruiting	N	No Results Available	NSCLC	JTX-4014	Drug
ICOS	Study of PD-1 Inhibitor JTX-4014 Alone and in Combination With Vopratelimab in Biomarker-selected Subjects With Metastatic NSCLC After One Prior Platinum-containing Regimen	Active, not recruiting	N	No Results Available	NSCLC	Vopratelimab	Drug
ICOS	Study of PD-1 Inhibitor JTX-4014 Alone and in Combination With Vopratelimab in Biomarker-selected Subjects With Metastatic NSCLC After One Prior Platinum-containing Regimen	Active, not recruiting	N	No Results Available	NSCLC			Phase 2
ICOS	GSK3359609 Plus Tremelimumab for the Treatment of Advanced Solid Tumors	Completed	N	Has Results	Neoplasms	feladilimab	Drug
ICOS	GSK3359609 Plus Tremelimumab for the Treatment of Advanced Solid Tumors	Completed	N	Has Results	Neoplasms	Tremelimumab	Drug
ICOS	GSK3359609 Plus Tremelimumab for the Treatment of Advanced Solid Tumors	Completed	N	Has Results	Neoplasms	Docetaxel	Drug
ICOS	GSK3359609 Plus Tremelimumab for the Treatment of Advanced Solid Tumors	Completed	N	Has Results	Neoplasms	Paclitaxel	Drug
ICOS	GSK3359609 Plus Tremelimumab for the Treatment of Advanced Solid Tumors	Completed	N	Has Results	Neoplasms	Cetuximab	Drug
ICOS	GSK3359609 Plus Tremelimumab for the Treatment of Advanced Solid Tumors	Completed	N	Has Results	Neoplasms			Phase 1
ICOS	GSK3359609 Plus Tremelimumab for the Treatment of Advanced Solid Tumors	Completed	N	Has Results	Neoplasms			Phase 2
ICOS	Platform Trial of Novel Regimens Versus Standard of Care (SoC) in Participants With Non-small Cell Lung Cancer (NSCLC)	Recruiting	Y	No Results Available	Neoplasms	Docetaxel	Drug
ICOS	Platform Trial of Novel Regimens Versus Standard of Care (SoC) in Participants With Non-small Cell Lung Cancer (NSCLC)	Recruiting	Y	No Results Available	Neoplasms	Feladilimab	Drug
ICOS	Platform Trial of Novel Regimens Versus Standard of Care (SoC) in Participants With Non-small Cell Lung Cancer (NSCLC)	Recruiting	Y	No Results Available	Neoplasms	Ipilimumab	Drug
ICOS	Platform Trial of Novel Regimens Versus Standard of Care (SoC) in Participants With Non-small Cell Lung Cancer (NSCLC)	Recruiting	Y	No Results Available	Neoplasms	GSK4428859A/EOS884448	Drug
ICOS	Platform Trial of Novel Regimens Versus Standard of Care (SoC) in Participants With Non-small Cell Lung Cancer (NSCLC)	Recruiting	Y	No Results Available	Neoplasms	Dostarlimab	Drug
ICOS	Platform Trial of Novel Regimens Versus Standard of Care (SoC) in Participants With Non-small Cell Lung Cancer (NSCLC)	Recruiting	Y	No Results Available	Neoplasms	GSK6097608	Drug
ICOS	Platform Trial of Novel Regimens Versus Standard of Care (SoC) in Participants With Non-small Cell Lung Cancer (NSCLC)	Recruiting	Y	No Results Available	Neoplasms			Phase 2
TIGIT	Study of Immunotherapy (Sasanlimab) in Combination With Targeted Therapies in People With Advanced Non-small Cell Lung Cancer (NSCLC) (Landscape 1011 Study)	Active, not recruiting	N	No Results Available	Carcinoma, Non-Small-Cell Lung	Sasanlimab Prefilled syringe	Drug	Phase 2
TIGIT	Study of Immunotherapy (Sasanlimab) in Combination With Targeted Therapies in People With Advanced Non-small Cell Lung Cancer (NSCLC) (Landscape 1011 Study)	Active, not recruiting	N	No Results Available	Carcinoma, Non-Small-Cell Lung	Encorafenib	Drug	Phase 2
TIGIT	Study of Immunotherapy (Sasanlimab) in Combination With Targeted Therapies in People With Advanced Non-small Cell Lung Cancer (NSCLC) (Landscape 1011 Study)	Active, not recruiting	N	No Results Available	Carcinoma, Non-Small-Cell Lung	Binimetinib	Drug	Phase 2
TIGIT	Study of Immunotherapy (Sasanlimab) in Combination With Targeted Therapies in People With Advanced Non-small Cell Lung Cancer (NSCLC) (Landscape 1011 Study)	Active, not recruiting	N	No Results Available	Carcinoma, Non-Small-Cell Lung	Sasanlimab	Drug	Phase 2
TIGIT	Study of Immunotherapy (Sasanlimab) in Combination With Targeted Therapies in People With Advanced Non-small Cell Lung Cancer (NSCLC) (Landscape 1011 Study)	Active, not recruiting	N	No Results Available	Carcinoma, Non-Small-Cell Lung	Axitinib	Drug	Phase 2
TIGIT	Study of Immunotherapy (Sasanlimab) in Combination With Targeted Therapies in People With Advanced Non-small Cell Lung Cancer (NSCLC) (Landscape 1011 Study)	Active, not recruiting	N	No Results Available	Carcinoma, Non-Small-Cell Lung	SEA-TGT	Drug	Phase 2
TIGIT	Platform Trial of Novel Regimens Versus Standard of Care (SoC) in Participants With Non-small Cell Lung Cancer (NSCLC)	Recruiting	Y	No Results Available	Neoplasms			Phase 2
TIGIT	Platform Trial of Novel Regimens Versus Standard of Care (SoC) in Participants With Non-small Cell Lung Cancer (NSCLC)	Recruiting	Y	No Results Available		Docetaxel	Drug	Phase 2
TIGIT	Platform Trial of Novel Regimens Versus Standard of Care (SoC) in Participants With Non-small Cell Lung Cancer (NSCLC)	Recruiting	Y	No Results Available		Feladilimab	Drug	Phase 2
TIGIT	Platform Trial of Novel Regimens Versus Standard of Care (SoC) in Participants With Non-small Cell Lung Cancer (NSCLC)	Recruiting	Y	No Results Available		Ipilimumab	Drug	Phase 2
TIGIT	Platform Trial of Novel Regimens Versus Standard of Care (SoC) in Participants With Non-small Cell Lung Cancer (NSCLC)	Recruiting	Y	No Results Available		GSK4428859A/EOS884448	Drug	Phase 2
TIGIT	Platform Trial of Novel Regimens Versus Standard of Care (SoC) in Participants With Non-small Cell Lung Cancer (NSCLC)	Recruiting	Y	No Results Available		Dostarlimab	Drug	Phase 2
TIGIT	Platform Trial of Novel Regimens Versus Standard of Care (SoC) in Participants With Non-small Cell Lung Cancer (NSCLC)	Recruiting	Y	No Results Available		GSK6097608	Drug	Phase 2
TIGIT	Neoadjuvant Nivolumab Plus Ipilimumab for Newly Diagnosed Malignant Peripheral Nerve Sheath Tumor	Recruiting	Y	No Results Available	Nerve Sheath Tumors			Phase 1
TIGIT	Neoadjuvant Nivolumab Plus Ipilimumab for Newly Diagnosed Malignant Peripheral Nerve Sheath Tumor	Recruiting	Y	No Results Available		Nivolumab	Drug	Phase 1
TIGIT	Neoadjuvant Nivolumab Plus Ipilimumab for Newly Diagnosed Malignant Peripheral Nerve Sheath Tumor	Recruiting	Y	No Results Available		Ipilimumab	Drug	Phase 1
TIGIT	Combination of Nivolumab and Ipilimumab in Breast, Ovarian and Gastric Cancer Patients	Terminated	N	No Results Available	Breast Cancer Female			Phase 2
TIGIT	Combination of Nivolumab and Ipilimumab in Breast, Ovarian and Gastric Cancer Patients	Terminated	N	No Results Available	Ovarian Cancer			Phase 2
TIGIT	Combination of Nivolumab and Ipilimumab in Breast, Ovarian and Gastric Cancer Patients	Terminated	N	No Results Available	Gastric Cancer			Phase 2
TIGIT	Combination of Nivolumab and Ipilimumab in Breast, Ovarian and Gastric Cancer Patients	Terminated	N	No Results Available		Nivolumab	Biological	Phase 2
TIGIT	Combination of Nivolumab and Ipilimumab in Breast, Ovarian and Gastric Cancer Patients	Terminated	N	No Results Available		Ipilimumab	Biological	Phase 2
TIGIT	Immuno-Oncology Drugs Elotuzumab, Anti-LAG-3 and Anti-TIGIT	Recruiting	Y	No Results Available	Multiple Myeloma
TIGIT	Immuno-Oncology Drugs Elotuzumab, Anti-LAG-3 and Anti-TIGIT	Recruiting	Y	No Results Available	Relapsed Refractory Multiple Myeloma
TIGIT	Immuno-Oncology Drugs Elotuzumab, Anti-LAG-3 and Anti-TIGIT	Recruiting	Y	No Results Available		Elotuzumab, pomalidomide, dexamethasone	Drug
TIGIT	Immuno-Oncology Drugs Elotuzumab, Anti-LAG-3 and Anti-TIGIT	Recruiting	Y	No Results Available		Anti-LAG-3	Drug
TIGIT	Immuno-Oncology Drugs Elotuzumab, Anti-LAG-3 and Anti-TIGIT	Recruiting	Y	No Results Available		Anti-LAG-3 + Pomalidimide + Dexamethasone	Drug
TIGIT	Immuno-Oncology Drugs Elotuzumab, Anti-LAG-3 and Anti-TIGIT	Recruiting	Y	No Results Available		Anti-TIGIT	Drug
TIGIT	Immuno-Oncology Drugs Elotuzumab, Anti-LAG-3 and Anti-TIGIT	Recruiting	Y	No Results Available		Anti-TIGIT + Pomalidimide + Dexamethasone	Drug
TIGIT	Immuno-Oncology Drugs Elotuzumab, Anti-LAG-3 and Anti-TIGIT	Recruiting	Y	No Results Available				Phase 1
TIGIT	Immuno-Oncology Drugs Elotuzumab, Anti-LAG-3 and Anti-TIGIT	Recruiting	Y	No Results Available				Phase 2
TIGIT	Study of Novel Regimens in Relapsed or Refractory Multiple Myeloma	Recruiting	Y	No Results Available	Multiple Myeloma
TIGIT	Study of Novel Regimens in Relapsed or Refractory Multiple Myeloma	Recruiting	Y	No Results Available		EOS884448	Drug
TIGIT	Study of Novel Regimens in Relapsed or Refractory Multiple Myeloma	Recruiting	Y	No Results Available		Iberdomide	Drug
TIGIT	Study of Novel Regimens in Relapsed or Refractory Multiple Myeloma	Recruiting	Y	No Results Available		Dexamethasone	Drug
TIGIT	Study of Novel Regimens in Relapsed or Refractory Multiple Myeloma	Recruiting	Y	No Results Available				Phase 1
TIGIT	Study of Novel Regimens in Relapsed or Refractory Multiple Myeloma	Recruiting	Y	No Results Available				Phase 2
TIGIT	Study of Novel Regimens in Relapsed or Refractory Multiple Myeloma	Recruiting	Y	No Results Available	Multiple Myeloma
TIGIT	Study of Novel Regimens in Relapsed or Refractory Multiple Myeloma	Recruiting	Y	No Results Available		EOS884448	Drug
TIGIT	Study of Novel Regimens in Relapsed or Refractory Multiple Myeloma	Recruiting	Y	No Results Available		Iberdomide	Drug
TIGIT	Study of Novel Regimens in Relapsed or Refractory Multiple Myeloma	Recruiting	Y	No Results Available		Dexamethasone	Drug
TIGIT	Study of Novel Regimens in Relapsed or Refractory Multiple Myeloma	Recruiting	Y	No Results Available				Phase 1
TIGIT	Study of Novel Regimens in Relapsed or Refractory Multiple Myeloma	Recruiting	Y	No Results Available				Phase 2
TIGIT	Study With Immunotherapy Combinations in Participants With Metastatic Non-Small Cell Lung Cancer	Recruiting	Y	No Results Available	Advanced Non-Small Cell Lung Cancer	Zimberelimab	Drug	Phase 2
TIGIT	Study With Immunotherapy Combinations in Participants With Metastatic Non-Small Cell Lung Cancer	Recruiting	Y	No Results Available	Advanced Non-Small Cell Lung Cancer	Domvanalimab	Drug	Phase 2
TIGIT	Study With Immunotherapy Combinations in Participants With Metastatic Non-Small Cell Lung Cancer	Recruiting	Y	No Results Available	Advanced Non-Small Cell Lung Cancer	Quemliclustat	Drug	Phase 2
TIGIT	Study With Immunotherapy Combinations in Participants With Metastatic Non-Small Cell Lung Cancer	Recruiting	Y	No Results Available	Advanced Non-Small Cell Lung Cancer	Platinum-Based Doublet	Drug	Phase 2
TIGIT	Study With Immunotherapy Combinations in Participants With Metastatic Non-Small Cell Lung Cancer	Recruiting	Y	No Results Available	Advanced Non-Small Cell Lung Cancer	Docetaxel	Drug	Phase 2
LAG3	A Clinical Study to Evaluate the Safety, Tolerability and Pharmacokinetic Characteristics of HLX26 Monoclonal Antibody Injection in Patients With Solid Tumor or Lymphoma	Recruiting	Y	No Results Available	Solid Tumor, Adult
LAG3	A Clinical Study to Evaluate the Safety, Tolerability and Pharmacokinetic Characteristics of HLX26 Monoclonal Antibody Injection in Patients With Solid Tumor or Lymphoma	Recruiting	Y	No Results Available	Lymphoma
LAG3	A Clinical Study to Evaluate the Safety, Tolerability and Pharmacokinetic Characteristics of HLX26 Monoclonal Antibody Injection in Patients With Solid Tumor or Lymphoma	Recruiting	Y	No Results Available		HLX26	Drug
LAG3	A Clinical Study to Evaluate the Safety, Tolerability and Pharmacokinetic Characteristics of HLX26 Monoclonal Antibody Injection in Patients With Solid Tumor or Lymphoma	Recruiting	Y	No Results Available				Phase 1
LAG3	Dose Escalation Study of a PD1-LAG3 Bispecific Antibody in Patients With Advanced and/or Metastatic Solid Tumors	Recruiting	Y	No Results Available	Solid Tumors
LAG3	Dose Escalation Study of a PD1-LAG3 Bispecific Antibody in Patients With Advanced and/or Metastatic Solid Tumors	Recruiting	Y	No Results Available	Metastatic Melanoma
LAG3	Dose Escalation Study of a PD1-LAG3 Bispecific Antibody in Patients With Advanced and/or Metastatic Solid Tumors	Recruiting	Y	No Results Available	Non-small Cell Lung Cancer
LAG3	Dose Escalation Study of a PD1-LAG3 Bispecific Antibody in Patients With Advanced and/or Metastatic Solid Tumors	Recruiting	Y	No Results Available	Esophageal Squamous Cell Carcinoma
LAG3	Dose Escalation Study of a PD1-LAG3 Bispecific Antibody in Patients With Advanced and/or Metastatic Solid Tumors	Recruiting	Y	No Results Available		RO7247669	Drug
LAG3	Dose Escalation Study of a PD1-LAG3 Bispecific Antibody in Patients With Advanced and/or Metastatic Solid Tumors	Recruiting	Y	No Results Available				Phase 1
LAG3	Study of Safety and Tolerability of Nivolumab Treatment Alone or in Combination With Relatlimab or Ipilimumab in Head and Neck Cancer	Recruiting	Y	No Results Available	Head and Neck Squamous Cell Carcinoma (HNSCC)
LAG3	Study of Safety and Tolerability of Nivolumab Treatment Alone or in Combination With Relatlimab or Ipilimumab in Head and Neck Cancer	Recruiting	Y	No Results Available		Nivolumab	Drug
LAG3	Study of Safety and Tolerability of Nivolumab Treatment Alone or in Combination With Relatlimab or Ipilimumab in Head and Neck Cancer	Recruiting	Y	No Results Available		Relatlimab	Drug
LAG3	Study of Safety and Tolerability of Nivolumab Treatment Alone or in Combination With Relatlimab or Ipilimumab in Head and Neck Cancer	Recruiting	Y	No Results Available		Ipilimumab	Drug
LAG3	Study of Safety and Tolerability of Nivolumab Treatment Alone or in Combination With Relatlimab or Ipilimumab in Head and Neck Cancer	Recruiting	Y	No Results Available				Phase 2
LAG3	Study to Evaluate the Safety and Tolerability of ABL501, and to Determine the Maximum Tolerated Dose (MTD) and Recommended Phase 2 Dose (RP2D) of ABL501 in Subjects With Any Progressive, Locally Advanced (Unresectable) or Metastatic Solid Tumors	Recruiting	Y	No Results Available	Advanced Solid Tumor
LAG3	Study to Evaluate the Safety and Tolerability of ABL501, and to Determine the Maximum Tolerated Dose (MTD) and Recommended Phase 2 Dose (RP2D) of ABL501 in Subjects With Any Progressive, Locally Advanced (Unresectable) or Metastatic Solid Tumors	Recruiting	Y	No Results Available		ABL501	Drug
LAG3	Study to Evaluate the Safety and Tolerability of ABL501, and to Determine the Maximum Tolerated Dose (MTD) and Recommended Phase 2 Dose (RP2D) of ABL501 in Subjects With Any Progressive, Locally Advanced (Unresectable) or Metastatic Solid Tumors	Recruiting	Y	No Results Available				Phase 1
LAG3	Anti-LAG-3 Alone & in Combination w/ Nivolumab Treating Patients w/ Recurrent GBM (Anti-CD137 Arm Closed 10/16/18)	Active, not recruiting	N	No Results Available	Glioblastoma
LAG3	Anti-LAG-3 Alone & in Combination w/ Nivolumab Treating Patients w/ Recurrent GBM (Anti-CD137 Arm Closed 10/16/18)	Active, not recruiting	N	No Results Available	Gliosarcoma
LAG3	Anti-LAG-3 Alone & in Combination w/ Nivolumab Treating Patients w/ Recurrent GBM (Anti-CD137 Arm Closed 10/16/18)	Active, not recruiting	N	No Results Available	Recurrent Brain Neoplasm
LAG3	Anti-LAG-3 Alone & in Combination w/ Nivolumab Treating Patients w/ Recurrent GBM (Anti-CD137 Arm Closed 10/16/18)	Active, not recruiting	N	No Results Available		Anti-LAG-3 Monoclonal Antibody BMS 986016	Biological
LAG3	Anti-LAG-3 Alone & in Combination w/ Nivolumab Treating Patients w/ Recurrent GBM (Anti-CD137 Arm Closed 10/16/18)	Active, not recruiting	N	No Results Available		Anti-PD-1	Biological
LAG3	Anti-LAG-3 Alone & in Combination w/ Nivolumab Treating Patients w/ Recurrent GBM (Anti-CD137 Arm Closed 10/16/18)	Active, not recruiting	N	No Results Available		Pharmacological Study	Other
LAG3	Anti-LAG-3 Alone & in Combination w/ Nivolumab Treating Patients w/ Recurrent GBM (Anti-CD137 Arm Closed 10/16/18)	Active, not recruiting	N	No Results Available		Laboratory Biomarker Analysis	Other
LAG3	Anti-LAG-3 Alone & in Combination w/ Nivolumab Treating Patients w/ Recurrent GBM (Anti-CD137 Arm Closed 10/16/18)	Active, not recruiting	N	No Results Available		Anti-CD137	Biological
LAG3	Anti-LAG-3 Alone & in Combination w/ Nivolumab Treating Patients w/ Recurrent GBM (Anti-CD137 Arm Closed 10/16/18)	Active, not recruiting	N	No Results Available				Phase 1
LAG3	Evaluate the Efficacy, Safety and Tolerability of HLX26 and HLX10 in Patients With Metastatic Colorectal Carcinoma That Have Received 3 Prior Lines of Therapy	Not yet recruiting	Y	No Results Available	Colorectal Cancer Metastatic
LAG3	Evaluate the Efficacy, Safety and Tolerability of HLX26 and HLX10 in Patients With Metastatic Colorectal Carcinoma That Have Received 3 Prior Lines of Therapy	Not yet recruiting	Y	No Results Available		HLX26	Drug
LAG3	Evaluate the Efficacy, Safety and Tolerability of HLX26 and HLX10 in Patients With Metastatic Colorectal Carcinoma That Have Received 3 Prior Lines of Therapy	Not yet recruiting	Y	No Results Available		HLX10	Drug
LAG3	Evaluate the Efficacy, Safety and Tolerability of HLX26 and HLX10 in Patients With Metastatic Colorectal Carcinoma That Have Received 3 Prior Lines of Therapy	Not yet recruiting	Y	No Results Available				Phase 2
LAG3	Evaluate the Safety, Tolerability, Pharmacokinetic Characteristics and Preliminary Efficacy of HLX26 and HLX10 in Patients With Advanced/Metastatic Solid Tumor	Recruiting	Y	No Results Available	Adult Solid Tumor
LAG3	Evaluate the Safety, Tolerability, Pharmacokinetic Characteristics and Preliminary Efficacy of HLX26 and HLX10 in Patients With Advanced/Metastatic Solid Tumor	Recruiting	Y	No Results Available		HLX26	Drug
LAG3	Evaluate the Safety, Tolerability, Pharmacokinetic Characteristics and Preliminary Efficacy of HLX26 and HLX10 in Patients With Advanced/Metastatic Solid Tumor	Recruiting	Y	No Results Available		HLX10	Drug
LAG3	Evaluate the Safety, Tolerability, Pharmacokinetic Characteristics and Preliminary Efficacy of HLX26 and HLX10 in Patients With Advanced/Metastatic Solid Tumor	Recruiting	Y	No Results Available				Phase 1
LAG3	Study of TSR-033 With an Anti-programmed Cell Death-1 Receptor (PD-1) in Participants With Advanced Solid Tumors	Active, not recruiting	N	No Results Available	Neoplasms
LAG3	Study of TSR-033 With an Anti-programmed Cell Death-1 Receptor (PD-1) in Participants With Advanced Solid Tumors	Active, not recruiting	N	No Results Available		TSR-033	Drug
LAG3	Study of TSR-033 With an Anti-programmed Cell Death-1 Receptor (PD-1) in Participants With Advanced Solid Tumors	Active, not recruiting	N	No Results Available		Dostarlimab	Drug
LAG3	Study of TSR-033 With an Anti-programmed Cell Death-1 Receptor (PD-1) in Participants With Advanced Solid Tumors	Active, not recruiting	N	No Results Available		mFOLFOX6	Drug
LAG3	Study of TSR-033 With an Anti-programmed Cell Death-1 Receptor (PD-1) in Participants With Advanced Solid Tumors	Active, not recruiting	N	No Results Available		FOLFIRI	Drug
LAG3	Study of TSR-033 With an Anti-programmed Cell Death-1 Receptor (PD-1) in Participants With Advanced Solid Tumors	Active, not recruiting	N	No Results Available		Bevacizumab	Drug
LAG3	Study of TSR-033 With an Anti-programmed Cell Death-1 Receptor (PD-1) in Participants With Advanced Solid Tumors	Active, not recruiting	N	No Results Available				Phase 1
LAG3	89Zr-DFO-REGN3767 in PET Scans in People With Diffuse Large B Cell Lymphoma (DLBCL)	Recruiting	Y	No Results Available	Large B-cell Lymphoma
LAG3	89Zr-DFO-REGN3767 in PET Scans in People With Diffuse Large B Cell Lymphoma (DLBCL)	Recruiting	Y	No Results Available	DLBCL
LAG3	89Zr-DFO-REGN3767 in PET Scans in People With Diffuse Large B Cell Lymphoma (DLBCL)	Recruiting	Y	No Results Available		89Zr-DFO-REGN3767	Drug
LAG3	89Zr-DFO-REGN3767 in PET Scans in People With Diffuse Large B Cell Lymphoma (DLBCL)	Recruiting	Y	No Results Available		PET/CT	Diagnostic Test
LAG3	89Zr-DFO-REGN3767 in PET Scans in People With Diffuse Large B Cell Lymphoma (DLBCL)	Recruiting	Y	No Results Available				Early Phase 1
LAG3	Nivolumab and Relatlimab in Treating Participants With Advanced Chordoma	Active, not recruiting	N	No Results Available	Chordoma
LAG3	Nivolumab and Relatlimab in Treating Participants With Advanced Chordoma	Active, not recruiting	N	No Results Available	Locally Advanced Chordoma
LAG3	Nivolumab and Relatlimab in Treating Participants With Advanced Chordoma	Active, not recruiting	N	No Results Available	Metastatic Chordoma
LAG3	Nivolumab and Relatlimab in Treating Participants With Advanced Chordoma	Active, not recruiting	N	No Results Available	Unresectable Chordoma
LAG3	Nivolumab and Relatlimab in Treating Participants With Advanced Chordoma	Active, not recruiting	N	No Results Available		Nivolumab	Biological
LAG3	Nivolumab and Relatlimab in Treating Participants With Advanced Chordoma	Active, not recruiting	N	No Results Available		Relatlimab	Biological
LAG3	Nivolumab and Relatlimab in Treating Participants With Advanced Chordoma	Active, not recruiting	N	No Results Available				Phase 2
LAG3	A Study of EMB-02 in Participants With Advanced Solid Tumors	Recruiting	Y	No Results Available	Advanced Solid Tumors
LAG3	A Study of EMB-02 in Participants With Advanced Solid Tumors	Recruiting	Y	No Results Available		EMB-02	Biological
LAG3	A Study of EMB-02 in Participants With Advanced Solid Tumors	Recruiting	Y	No Results Available				Phase 1
LAG3	A Study of EMB-02 in Participants With Advanced Solid Tumors	Recruiting	Y	No Results Available				Phase 2
LAG3	A Study of AK129 in Patients With Advanced Malignant Tumors	Not yet recruiting	Y	No Results Available	Advanced Malignant Tumors(Stage IA-IB)
LAG3	A Study of AK129 in Patients With Advanced Malignant Tumors	Not yet recruiting	Y	No Results Available		AK129 IV infusion	Drug
LAG3	A Study of AK129 in Patients With Advanced Malignant Tumors	Not yet recruiting	Y	No Results Available				Phase 1
LAG3	Study of INCA32459 a LAG-3 and PD-1 Bispecific Antibody in Participants With Select Advanced Malignancies	Recruiting	Y	No Results Available	Advanced Malignancies
LAG3	Study of INCA32459 a LAG-3 and PD-1 Bispecific Antibody in Participants With Select Advanced Malignancies	Recruiting	Y	No Results Available		INCA32459-101	Drug
LAG3	Study of INCA32459 a LAG-3 and PD-1 Bispecific Antibody in Participants With Select Advanced Malignancies	Recruiting	Y	No Results Available				Phase 1
LAG3	An Investigational Immuno-therapy Study to Assess the Safety, Tolerability and Effectiveness of Anti-LAG-3 With and Without Anti-PD-1 in the Treatment of Solid Tumors	Active, not recruiting	N	No Results Available	Neoplasms by Site
LAG3	An Investigational Immuno-therapy Study to Assess the Safety, Tolerability and Effectiveness of Anti-LAG-3 With and Without Anti-PD-1 in the Treatment of Solid Tumors	Active, not recruiting	N	No Results Available		Relatlimab	Biological
LAG3	An Investigational Immuno-therapy Study to Assess the Safety, Tolerability and Effectiveness of Anti-LAG-3 With and Without Anti-PD-1 in the Treatment of Solid Tumors	Active, not recruiting	N	No Results Available		Nivolumab	Biological
LAG3	An Investigational Immuno-therapy Study to Assess the Safety, Tolerability and Effectiveness of Anti-LAG-3 With and Without Anti-PD-1 in the Treatment of Solid Tumors	Active, not recruiting	N	No Results Available		BMS-986213	Biological
LAG3	An Investigational Immuno-therapy Study to Assess the Safety, Tolerability and Effectiveness of Anti-LAG-3 With and Without Anti-PD-1 in the Treatment of Solid Tumors	Active, not recruiting	N	No Results Available				Phase 1
LAG3	An Investigational Immuno-therapy Study to Assess the Safety, Tolerability and Effectiveness of Anti-LAG-3 With and Without Anti-PD-1 in the Treatment of Solid Tumors	Active, not recruiting	N	No Results Available				Phase 2
LAG3	Nivolumab, BMS-936558 in Combination With Relatlimab, BMS-986016 in Patients With Metastatic Melanoma Naïve to Prior Immunotherapy in the Metastatic Setting	Recruiting	Y	No Results Available	Melanoma
LAG3	Nivolumab, BMS-936558 in Combination With Relatlimab, BMS-986016 in Patients With Metastatic Melanoma Naïve to Prior Immunotherapy in the Metastatic Setting	Recruiting	Y	No Results Available		Relatlimab	Drug
LAG3	Nivolumab, BMS-936558 in Combination With Relatlimab, BMS-986016 in Patients With Metastatic Melanoma Naïve to Prior Immunotherapy in the Metastatic Setting	Recruiting	Y	No Results Available		Nivolumab	Drug
LAG3	Nivolumab, BMS-936558 in Combination With Relatlimab, BMS-986016 in Patients With Metastatic Melanoma Naïve to Prior Immunotherapy in the Metastatic Setting	Recruiting	Y	No Results Available		Relatlimab + Nivolumab	Drug
LAG3	Nivolumab, BMS-936558 in Combination With Relatlimab, BMS-986016 in Patients With Metastatic Melanoma Naïve to Prior Immunotherapy in the Metastatic Setting	Recruiting	Y	No Results Available				Phase 2
LAG3	A Study to Evaluate the Safety, Tolerability, and Efficacy of Relatlimab in Relapsed or Refractory B-Cell Malignancies	Completed	N	Has Results	Hematologic Neoplasms
LAG3	A Study to Evaluate the Safety, Tolerability, and Efficacy of Relatlimab in Relapsed or Refractory B-Cell Malignancies	Completed	N	Has Results		BMS-986016	Biological
LAG3	A Study to Evaluate the Safety, Tolerability, and Efficacy of Relatlimab in Relapsed or Refractory B-Cell Malignancies	Completed	N	Has Results		BMS-936558	Biological
LAG3	A Study to Evaluate the Safety, Tolerability, and Efficacy of Relatlimab in Relapsed or Refractory B-Cell Malignancies	Completed	N	Has Results				Phase 1
LAG3	A Study to Evaluate the Safety, Tolerability, and Efficacy of Relatlimab in Relapsed or Refractory B-Cell Malignancies	Completed	N	Has Results				Phase 2
LAG3	A Study of RO7121661 and RO7247669 Compared With Nivolumab in Participants With Advanced or Metastatic Squamous Cell Carcinoma of the Esophagus	Recruiting	Y	No Results Available	Advanced or Metastatic Esophageal Squamous Cell Carcinoma
LAG3	A Study of RO7121661 and RO7247669 Compared With Nivolumab in Participants With Advanced or Metastatic Squamous Cell Carcinoma of the Esophagus	Recruiting	Y	No Results Available		RO7121661	Drug
LAG3	A Study of RO7121661 and RO7247669 Compared With Nivolumab in Participants With Advanced or Metastatic Squamous Cell Carcinoma of the Esophagus	Recruiting	Y	No Results Available		RO7247669	Drug
LAG3	A Study of RO7121661 and RO7247669 Compared With Nivolumab in Participants With Advanced or Metastatic Squamous Cell Carcinoma of the Esophagus	Recruiting	Y	No Results Available		Nivolumab	Drug
LAG3	A Study of RO7121661 and RO7247669 Compared With Nivolumab in Participants With Advanced or Metastatic Squamous Cell Carcinoma of the Esophagus	Recruiting	Y	No Results Available				Phase 2
LAG3	XmAb23104 (PD1 X ICOS) and XmAb22841 (CTLA-4 X LAG3) in Treating Melanoma Prior Immune Checkpoint Inhibitor Therapy	Recruiting	Y	No Results Available	Metastatic Melanoma
LAG3	XmAb23104 (PD1 X ICOS) and XmAb22841 (CTLA-4 X LAG3) in Treating Melanoma Prior Immune Checkpoint Inhibitor Therapy	Recruiting	Y	No Results Available	Advanced Melanoma
LAG3	XmAb23104 (PD1 X ICOS) and XmAb22841 (CTLA-4 X LAG3) in Treating Melanoma Prior Immune Checkpoint Inhibitor Therapy	Recruiting	Y	No Results Available		XmAb22841	Drug
LAG3	XmAb23104 (PD1 X ICOS) and XmAb22841 (CTLA-4 X LAG3) in Treating Melanoma Prior Immune Checkpoint Inhibitor Therapy	Recruiting	Y	No Results Available		XmAb23104	Drug
LAG3	XmAb23104 (PD1 X ICOS) and XmAb22841 (CTLA-4 X LAG3) in Treating Melanoma Prior Immune Checkpoint Inhibitor Therapy	Recruiting	Y	No Results Available				Phase 1
LAG3	XmAb23104 (PD1 X ICOS) and XmAb22841 (CTLA-4 X LAG3) in Treating Melanoma Prior Immune Checkpoint Inhibitor Therapy	Recruiting	Y	No Results Available				Phase 2
LAG3	FS118 First in Human Study in Patients With Advanced Malignancies	Recruiting	Y	No Results Available	Advanced Cancer
LAG3	FS118 First in Human Study in Patients With Advanced Malignancies	Recruiting	Y	No Results Available	Metastatic Cancer
LAG3	FS118 First in Human Study in Patients With Advanced Malignancies	Recruiting	Y	No Results Available	Squamous Cell Carcinoma of Head and Neck
LAG3	FS118 First in Human Study in Patients With Advanced Malignancies	Recruiting	Y	No Results Available		FS118	Drug
LAG3	FS118 First in Human Study in Patients With Advanced Malignancies	Recruiting	Y	No Results Available				Phase 1
LAG3	FS118 First in Human Study in Patients With Advanced Malignancies	Recruiting	Y	No Results Available				Phase 2
LAG3	Sym022 (Anti-LAG-3) in Patients With Advanced Solid Tumor Malignancies or Lymphomas	Completed	N	Has Results	Metastatic Cancer
LAG3	Sym022 (Anti-LAG-3) in Patients With Advanced Solid Tumor Malignancies or Lymphomas	Completed	N	Has Results	Solid Tumor
LAG3	Sym022 (Anti-LAG-3) in Patients With Advanced Solid Tumor Malignancies or Lymphomas	Completed	N	Has Results	Lymphoma
LAG3	Sym022 (Anti-LAG-3) in Patients With Advanced Solid Tumor Malignancies or Lymphomas	Completed	N	Has Results		Sym022	Drug
LAG3	Sym022 (Anti-LAG-3) in Patients With Advanced Solid Tumor Malignancies or Lymphomas	Completed	N	Has Results				Phase 1
LAG3	Study of Relatlimab in Combination With Nivolumab in Chinese Participants	Recruiting	Y	No Results Available	Advanced Solid Tumors
LAG3	Study of Relatlimab in Combination With Nivolumab in Chinese Participants	Recruiting	Y	No Results Available		Relatlimab	Biological
LAG3	Study of Relatlimab in Combination With Nivolumab in Chinese Participants	Recruiting	Y	No Results Available		Nivolumab	Biological
LAG3	Study of Relatlimab in Combination With Nivolumab in Chinese Participants	Recruiting	Y	No Results Available				Phase 1
LAG3	Safety Study of BMS-986016 With or Without Nivolumab in Patients With Advanced Solid Tumors	Active, not recruiting	N	No Results Available	Cancer
LAG3	Safety Study of BMS-986016 With or Without Nivolumab in Patients With Advanced Solid Tumors	Active, not recruiting	N	No Results Available		Relatlimab	Drug
LAG3	Safety Study of BMS-986016 With or Without Nivolumab in Patients With Advanced Solid Tumors	Active, not recruiting	N	No Results Available		Nivolumab	Drug
LAG3	Safety Study of BMS-986016 With or Without Nivolumab in Patients With Advanced Solid Tumors	Active, not recruiting	N	No Results Available				Phase 1
LAG3	A Study to Assess Relatlimab and Nivolumab Fixed-dose Combination in Chinese Participants With Advanced Solid Tumors	Recruiting	Y	No Results Available	Advanced Solid Tumors
LAG3	A Study to Assess Relatlimab and Nivolumab Fixed-dose Combination in Chinese Participants With Advanced Solid Tumors	Recruiting	Y	No Results Available		BMS-986213	Drug
LAG3	A Study to Assess Relatlimab and Nivolumab Fixed-dose Combination in Chinese Participants With Advanced Solid Tumors	Recruiting	Y	No Results Available				Phase 1
LAG3	A Study to Assess Relatlimab and Nivolumab Fixed-dose Combination in Chinese Participants With Advanced Solid Tumors	Recruiting	Y	No Results Available				Phase 2
LAG3	Combination Study With Eftilagimod Alpha (a Soluble LAG-3 Fusion Protein) and Pembrolizumab in Patients With Recurrent or Metastatic HNSCC	Recruiting	Y	No Results Available	HNSCC
LAG3	Combination Study With Eftilagimod Alpha (a Soluble LAG-3 Fusion Protein) and Pembrolizumab in Patients With Recurrent or Metastatic HNSCC	Recruiting	Y	No Results Available		Eftilagimod alpha	Drug
LAG3	Combination Study With Eftilagimod Alpha (a Soluble LAG-3 Fusion Protein) and Pembrolizumab in Patients With Recurrent or Metastatic HNSCC	Recruiting	Y	No Results Available		Pembrolizumab	Drug
LAG3	Combination Study With Eftilagimod Alpha (a Soluble LAG-3 Fusion Protein) and Pembrolizumab in Patients With Recurrent or Metastatic HNSCC	Recruiting	Y	No Results Available				Phase 2
LAG3	Combination Study With Soluble LAG-3 Fusion Protein Eftilagimod Alpha (IMP321) and Pembrolizumab in Patients With Previously Untreated Unresectable or Metastatic NSCLC, or Recurrent PD-X Refractory NSCLC or With Recurrent or Metastatic HNSCC	Active, not recruiting	N	No Results Available	NSCLC
LAG3	Combination Study With Soluble LAG-3 Fusion Protein Eftilagimod Alpha (IMP321) and Pembrolizumab in Patients With Previously Untreated Unresectable or Metastatic NSCLC, or Recurrent PD-X Refractory NSCLC or With Recurrent or Metastatic HNSCC	Active, not recruiting	N	No Results Available	HNSCC
LAG3	Combination Study With Soluble LAG-3 Fusion Protein Eftilagimod Alpha (IMP321) and Pembrolizumab in Patients With Previously Untreated Unresectable or Metastatic NSCLC, or Recurrent PD-X Refractory NSCLC or With Recurrent or Metastatic HNSCC	Active, not recruiting	N	No Results Available		Eftilagimod alpha	Drug
LAG3	Combination Study With Soluble LAG-3 Fusion Protein Eftilagimod Alpha (IMP321) and Pembrolizumab in Patients With Previously Untreated Unresectable or Metastatic NSCLC, or Recurrent PD-X Refractory NSCLC or With Recurrent or Metastatic HNSCC	Active, not recruiting	N	No Results Available		Pembrolizumab	Drug
LAG3	Combination Study With Soluble LAG-3 Fusion Protein Eftilagimod Alpha (IMP321) and Pembrolizumab in Patients With Previously Untreated Unresectable or Metastatic NSCLC, or Recurrent PD-X Refractory NSCLC or With Recurrent or Metastatic HNSCC	Active, not recruiting	N	No Results Available				Phase 2
LAG3	An Investigational Study of Immunotherapy Combinations in Participants With Solid Cancers That Are Advanced or Have Spread	Active, not recruiting	N	No Results Available	Advanced Cancer
LAG3	An Investigational Study of Immunotherapy Combinations in Participants With Solid Cancers That Are Advanced or Have Spread	Active, not recruiting	N	No Results Available		Relatlimab	Biological
LAG3	An Investigational Study of Immunotherapy Combinations in Participants With Solid Cancers That Are Advanced or Have Spread	Active, not recruiting	N	No Results Available		Nivolumab	Biological
LAG3	An Investigational Study of Immunotherapy Combinations in Participants With Solid Cancers That Are Advanced or Have Spread	Active, not recruiting	N	No Results Available		BMS-986205	Drug
LAG3	An Investigational Study of Immunotherapy Combinations in Participants With Solid Cancers That Are Advanced or Have Spread	Active, not recruiting	N	No Results Available		Ipilimumab	Biological
LAG3	An Investigational Study of Immunotherapy Combinations in Participants With Solid Cancers That Are Advanced or Have Spread	Active, not recruiting	N	No Results Available				Phase 1
LAG3	An Investigational Study of Immunotherapy Combinations in Participants With Solid Cancers That Are Advanced or Have Spread	Active, not recruiting	N	No Results Available				Phase 2
LAG3	Sym021 Monotherapy, in Combination With Sym022 or Sym023, and in Combination With Both Sym022 and Sym023 in Patients With Advanced Solid Tumor Malignancies or Lymphomas	Completed	N	No Results Available	Metastatic Cancer
LAG3	Sym021 Monotherapy, in Combination With Sym022 or Sym023, and in Combination With Both Sym022 and Sym023 in Patients With Advanced Solid Tumor Malignancies or Lymphomas	Completed	N	No Results Available	Solid Tumor
LAG3	Sym021 Monotherapy, in Combination With Sym022 or Sym023, and in Combination With Both Sym022 and Sym023 in Patients With Advanced Solid Tumor Malignancies or Lymphomas	Completed	N	No Results Available	Lymphoma
LAG3	Sym021 Monotherapy, in Combination With Sym022 or Sym023, and in Combination With Both Sym022 and Sym023 in Patients With Advanced Solid Tumor Malignancies or Lymphomas	Completed	N	No Results Available		Sym021	Drug
LAG3	Sym021 Monotherapy, in Combination With Sym022 or Sym023, and in Combination With Both Sym022 and Sym023 in Patients With Advanced Solid Tumor Malignancies or Lymphomas	Completed	N	No Results Available		Sym022	Drug
LAG3	Sym021 Monotherapy, in Combination With Sym022 or Sym023, and in Combination With Both Sym022 and Sym023 in Patients With Advanced Solid Tumor Malignancies or Lymphomas	Completed	N	No Results Available		Sym023	Drug
LAG3	Sym021 Monotherapy, in Combination With Sym022 or Sym023, and in Combination With Both Sym022 and Sym023 in Patients With Advanced Solid Tumor Malignancies or Lymphomas	Completed	N	No Results Available				Phase 1
LAG3	A Study of MGD013 in Patients With Unresectable or Metastatic Neoplasms	Active, not recruiting	N	No Results Available	Advanced Solid Tumors
LAG3	A Study of MGD013 in Patients With Unresectable or Metastatic Neoplasms	Active, not recruiting	N	No Results Available	Hematologic Neoplasms
LAG3	A Study of MGD013 in Patients With Unresectable or Metastatic Neoplasms	Active, not recruiting	N	No Results Available	Ovarian Cancer
LAG3	A Study of MGD013 in Patients With Unresectable or Metastatic Neoplasms	Active, not recruiting	N	No Results Available	HER2-positive Advanced Solid Tumors
LAG3	A Study of MGD013 in Patients With Unresectable or Metastatic Neoplasms	Active, not recruiting	N	No Results Available	Non Small Cell Lung Cancer
LAG3	A Study of MGD013 in Patients With Unresectable or Metastatic Neoplasms	Active, not recruiting	N	No Results Available	Small-cell Lung Cancer
LAG3	A Study of MGD013 in Patients With Unresectable or Metastatic Neoplasms	Active, not recruiting	N	No Results Available	Squamous Cell Carcinoma of Head and Neck
LAG3	A Study of MGD013 in Patients With Unresectable or Metastatic Neoplasms	Active, not recruiting	N	No Results Available	Cholangiocarcinoma
LAG3	A Study of MGD013 in Patients With Unresectable or Metastatic Neoplasms	Active, not recruiting	N	No Results Available	Cervical Cancer
LAG3	A Study of MGD013 in Patients With Unresectable or Metastatic Neoplasms	Active, not recruiting	N	No Results Available	TNBC - Triple-Negative Breast Cancer
LAG3	A Study of MGD013 in Patients With Unresectable or Metastatic Neoplasms	Active, not recruiting	N	No Results Available		tebotelimab	Biological
LAG3	A Study of MGD013 in Patients With Unresectable or Metastatic Neoplasms	Active, not recruiting	N	No Results Available		margetuximab	Biological
LAG3	A Study of MGD013 in Patients With Unresectable or Metastatic Neoplasms	Active, not recruiting	N	No Results Available				Phase 1
LAG3	A Phase 2 Clinical Trial of Neoadjuvant Relatlimab and Nivolumab in High Risk, Clinical Stage II Cutaneous Melanoma	Not yet recruiting	Y	No Results Available	Stage II Melanoma
LAG3	A Phase 2 Clinical Trial of Neoadjuvant Relatlimab and Nivolumab in High Risk, Clinical Stage II Cutaneous Melanoma	Not yet recruiting	Y	No Results Available		Relatlimab and nivolumab fixed dose combination (FDC)	Drug
LAG3	A Phase 2 Clinical Trial of Neoadjuvant Relatlimab and Nivolumab in High Risk, Clinical Stage II Cutaneous Melanoma	Not yet recruiting	Y	No Results Available				Phase 2
LAG3	Lag-3 and Gemcitabine for Treatment of Advanced Pancreas Cancer	Terminated	N	No Results Available	Pancreatic Neoplasms
LAG3	Lag-3 and Gemcitabine for Treatment of Advanced Pancreas Cancer	Terminated	N	No Results Available		Gemcitabine	Drug
LAG3	Lag-3 and Gemcitabine for Treatment of Advanced Pancreas Cancer	Terminated	N	No Results Available		LAG-3	Biological
LAG3	Lag-3 and Gemcitabine for Treatment of Advanced Pancreas Cancer	Terminated	N	No Results Available				Phase 1
LAG3	Study of SRF388 in Patients With Advanced Solid Tumors	Recruiting	Y	No Results Available	Advanced Solid Tumor
LAG3	Study of SRF388 in Patients With Advanced Solid Tumors	Recruiting	Y	No Results Available	Clear Cell Renal Cell Carcinoma
LAG3	Study of SRF388 in Patients With Advanced Solid Tumors	Recruiting	Y	No Results Available	Hepatocellular Carcinoma
LAG3	Study of SRF388 in Patients With Advanced Solid Tumors	Recruiting	Y	No Results Available	Non-small Cell Lung Cancer
LAG3	Study of SRF388 in Patients With Advanced Solid Tumors	Recruiting	Y	No Results Available		SRF388	Drug
LAG3	Study of SRF388 in Patients With Advanced Solid Tumors	Recruiting	Y	No Results Available		Pembrolizumab	Drug
LAG3	Study of SRF388 in Patients With Advanced Solid Tumors	Recruiting	Y	No Results Available				Phase 1
LAG3	HR Positive, HER2 Negative Advanced Breast Cancer With Progression After Endocrine Therapy	Not yet recruiting	Y	No Results Available	Solid Tumor, Adult
LAG3	HR Positive, HER2 Negative Advanced Breast Cancer With Progression After Endocrine Therapy	Not yet recruiting	Y	No Results Available		EOC202	Biological
LAG3	HR Positive, HER2 Negative Advanced Breast Cancer With Progression After Endocrine Therapy	Not yet recruiting	Y	No Results Available		albumin-bound paclitaxel	Drug
LAG3	HR Positive, HER2 Negative Advanced Breast Cancer With Progression After Endocrine Therapy	Not yet recruiting	Y	No Results Available				Phase 2
LAG3	LAG3 PET Imaging in Advanced Solid Tumors	Recruiting	Y	No Results Available	Metastatic Solid Tumor
LAG3	LAG3 PET Imaging in Advanced Solid Tumors	Recruiting	Y	No Results Available		89Zr-DFO-REGN3767	Other
LAG3	LAG3 PET Imaging in Advanced Solid Tumors	Recruiting	Y	No Results Available		Cemiplimab	Drug
LAG3	LAG3 PET Imaging in Advanced Solid Tumors	Recruiting	Y	No Results Available				Phase 1
LAG3	LAG3 PET Imaging in Advanced Solid Tumors	Recruiting	Y	No Results Available				Phase 2
LAG3	The Expression of Immune Checkpoint CD28 rs1980422-related Single-nucleotide Polymorphisms in the Primary Immune Thrombocytopenia	Not yet recruiting	Y	No Results Available	Immune Thrombocytopenia
LAG3	The Expression of Immune Checkpoint CD28 rs1980422-related Single-nucleotide Polymorphisms in the Primary Immune Thrombocytopenia	Not yet recruiting	Y	No Results Available		Genotyping of rs1980422-related single-nucleotide polymorphisms by real time PCR	Genetic
LAG3	The Expression of Immune Checkpoint CD28 rs1980422-related Single-nucleotide Polymorphisms in the Primary Immune Thrombocytopenia	Not yet recruiting	Y	No Results Available				Not Applicable
LAG3	A Platform Study of Novel Immunotherapy Products in Participants With Previously Treated Unresectable or Metastatic Cutaneous Melanoma	Withdrawn	N	No Results Available	Unresectable Cutaneous Melanoma
LAG3	A Platform Study of Novel Immunotherapy Products in Participants With Previously Treated Unresectable or Metastatic Cutaneous Melanoma	Withdrawn	N	No Results Available	Metastatic Cutaneous Melanoma
LAG3	A Platform Study of Novel Immunotherapy Products in Participants With Previously Treated Unresectable or Metastatic Cutaneous Melanoma	Withdrawn	N	No Results Available		Sintilimab + IBI110	Combination Product
LAG3	A Platform Study of Novel Immunotherapy Products in Participants With Previously Treated Unresectable or Metastatic Cutaneous Melanoma	Withdrawn	N	No Results Available				Phase 1
LAG3	A Platform Study of Novel Immunotherapy Products in Participants With Previously Treated Unresectable or Metastatic Cutaneous Melanoma	Withdrawn	N	No Results Available				Phase 2
LAG3	T-cell Therapy in Combination With Nivolumab, Relatlimab and Ipilimumab for Patients With Metastatic Ovarian Cancer	Recruiting	Y	No Results Available	Metastatic Ovarian Cancer
LAG3	T-cell Therapy in Combination With Nivolumab, Relatlimab and Ipilimumab for Patients With Metastatic Ovarian Cancer	Recruiting	Y	No Results Available	Metastatic Fallopian Tube Cancer
LAG3	T-cell Therapy in Combination With Nivolumab, Relatlimab and Ipilimumab for Patients With Metastatic Ovarian Cancer	Recruiting	Y	No Results Available	Peritoneal Cancer
LAG3	T-cell Therapy in Combination With Nivolumab, Relatlimab and Ipilimumab for Patients With Metastatic Ovarian Cancer	Recruiting	Y	No Results Available		Ipilimumab	Drug
LAG3	T-cell Therapy in Combination With Nivolumab, Relatlimab and Ipilimumab for Patients With Metastatic Ovarian Cancer	Recruiting	Y	No Results Available		Cyclophosphamid	Drug
LAG3	T-cell Therapy in Combination With Nivolumab, Relatlimab and Ipilimumab for Patients With Metastatic Ovarian Cancer	Recruiting	Y	No Results Available		Fludarabine Phosphate	Drug
LAG3	T-cell Therapy in Combination With Nivolumab, Relatlimab and Ipilimumab for Patients With Metastatic Ovarian Cancer	Recruiting	Y	No Results Available		Tumor Infiltrating Lymphocytes infusion	Biological
LAG3	T-cell Therapy in Combination With Nivolumab, Relatlimab and Ipilimumab for Patients With Metastatic Ovarian Cancer	Recruiting	Y	No Results Available		Nivolumab	Drug
LAG3	T-cell Therapy in Combination With Nivolumab, Relatlimab and Ipilimumab for Patients With Metastatic Ovarian Cancer	Recruiting	Y	No Results Available		Relatlimab	Drug
LAG3	T-cell Therapy in Combination With Nivolumab, Relatlimab and Ipilimumab for Patients With Metastatic Ovarian Cancer	Recruiting	Y	No Results Available				Phase 1
LAG3	T-cell Therapy in Combination With Nivolumab, Relatlimab and Ipilimumab for Patients With Metastatic Ovarian Cancer	Recruiting	Y	No Results Available				Phase 2
LAG3	RAPA-201 Therapy of Solid Tumors	Recruiting	Y	No Results Available	Solid Tumor
LAG3	RAPA-201 Therapy of Solid Tumors	Recruiting	Y	No Results Available	Breast Cancer
LAG3	RAPA-201 Therapy of Solid Tumors	Recruiting	Y	No Results Available	Small Cell and Non-small Cell Lung Cancer
LAG3	RAPA-201 Therapy of Solid Tumors	Recruiting	Y	No Results Available	Triple Negative Breast Cancer
LAG3	RAPA-201 Therapy of Solid Tumors	Recruiting	Y	No Results Available	Gastric Cancer
LAG3	RAPA-201 Therapy of Solid Tumors	Recruiting	Y	No Results Available	Esophageal Adenocarcinoma
LAG3	RAPA-201 Therapy of Solid Tumors	Recruiting	Y	No Results Available	Gastric Junction Adenocarcinoma
LAG3	RAPA-201 Therapy of Solid Tumors	Recruiting	Y	No Results Available	Esophageal Squamous Cell Carcinoma
LAG3	RAPA-201 Therapy of Solid Tumors	Recruiting	Y	No Results Available	Head and Neck Cancer
LAG3	RAPA-201 Therapy of Solid Tumors	Recruiting	Y	No Results Available	Squamous Cell Carcinoma of Oral Cavity
LAG3	RAPA-201 Therapy of Solid Tumors	Recruiting	Y	No Results Available	Squamous Cell Carcinoma of Larynx
LAG3	RAPA-201 Therapy of Solid Tumors	Recruiting	Y	No Results Available	Squamous Cell Carcinoma of Nasopharynx
LAG3	RAPA-201 Therapy of Solid Tumors	Recruiting	Y	No Results Available	Squamous Cell Carcinoma of Other Specified Sites of Skin
LAG3	RAPA-201 Therapy of Solid Tumors	Recruiting	Y	No Results Available	Carcinoma of Unknown Primary
LAG3	RAPA-201 Therapy of Solid Tumors	Recruiting	Y	No Results Available	Bladder Cancer
LAG3	RAPA-201 Therapy of Solid Tumors	Recruiting	Y	No Results Available	Malignant Melanoma
LAG3	RAPA-201 Therapy of Solid Tumors	Recruiting	Y	No Results Available		RAPA-201 Rapamycin Resistant T Cells	Biological
LAG3	RAPA-201 Therapy of Solid Tumors	Recruiting	Y	No Results Available		Chemotherapy Prior to RAPA-201 Therapy	Drug
LAG3	RAPA-201 Therapy of Solid Tumors	Recruiting	Y	No Results Available				Phase 2
LAG3	A Trial to See if the Combination of Fianlimab With Cemiplimab Works Better Than Pembrolizumab for Preventing or Delaying Melanoma From Coming Back After it Has Been Removed With Surgery	Recruiting	Y	No Results Available	Melanoma
LAG3	A Trial to See if the Combination of Fianlimab With Cemiplimab Works Better Than Pembrolizumab for Preventing or Delaying Melanoma From Coming Back After it Has Been Removed With Surgery	Recruiting	Y	No Results Available		Fianlimab	Drug
LAG3	A Trial to See if the Combination of Fianlimab With Cemiplimab Works Better Than Pembrolizumab for Preventing or Delaying Melanoma From Coming Back After it Has Been Removed With Surgery	Recruiting	Y	No Results Available		Cemiplimab	Drug
LAG3	A Trial to See if the Combination of Fianlimab With Cemiplimab Works Better Than Pembrolizumab for Preventing or Delaying Melanoma From Coming Back After it Has Been Removed With Surgery	Recruiting	Y	No Results Available		Pembrolizumab	Drug
LAG3	A Trial to See if the Combination of Fianlimab With Cemiplimab Works Better Than Pembrolizumab for Preventing or Delaying Melanoma From Coming Back After it Has Been Removed With Surgery	Recruiting	Y	No Results Available		Placebo	Drug
LAG3	A Trial to See if the Combination of Fianlimab With Cemiplimab Works Better Than Pembrolizumab for Preventing or Delaying Melanoma From Coming Back After it Has Been Removed With Surgery	Recruiting	Y	No Results Available				Phase 3
LAG3	Enoblituzumab Plus MGA012 or MGD013 in Squamous Cell Carcinoma of the Head and Neck	Withdrawn	N	No Results Available	Head and Neck Cancer
LAG3	Enoblituzumab Plus MGA012 or MGD013 in Squamous Cell Carcinoma of the Head and Neck	Withdrawn	N	No Results Available	Squamous Cell Carcinoma of Head and Neck
LAG3	Enoblituzumab Plus MGA012 or MGD013 in Squamous Cell Carcinoma of the Head and Neck	Withdrawn	N	No Results Available		enoblituzumab	Biological
LAG3	Enoblituzumab Plus MGA012 or MGD013 in Squamous Cell Carcinoma of the Head and Neck	Withdrawn	N	No Results Available		MGA012	Biological
LAG3	Enoblituzumab Plus MGA012 or MGD013 in Squamous Cell Carcinoma of the Head and Neck	Withdrawn	N	No Results Available		MGD013	Biological
LAG3	Enoblituzumab Plus MGA012 or MGD013 in Squamous Cell Carcinoma of the Head and Neck	Withdrawn	N	No Results Available				Phase 2
LAG3	Enoblituzumab Plus MGA012 or MGD013 in Squamous Cell Carcinoma of the Head and Neck	Withdrawn	N	No Results Available				Phase 3
LAG3	Neoadjuvant and Adjuvant Checkpoint Blockade	Completed	N	No Results Available	Cutaneous Melanoma
LAG3	Neoadjuvant and Adjuvant Checkpoint Blockade	Completed	N	No Results Available	Mucosal Melanoma
LAG3	Neoadjuvant and Adjuvant Checkpoint Blockade	Completed	N	No Results Available	Ocular Melanoma
LAG3	Neoadjuvant and Adjuvant Checkpoint Blockade	Completed	N	No Results Available	Stage III Acral Lentiginous Melanoma AJCC v7
LAG3	Neoadjuvant and Adjuvant Checkpoint Blockade	Completed	N	No Results Available	Stage IIIB Cutaneous Melanoma AJCC v7
LAG3	Neoadjuvant and Adjuvant Checkpoint Blockade	Completed	N	No Results Available	Stage IIIB Uveal Melanoma AJCC v7
LAG3	Neoadjuvant and Adjuvant Checkpoint Blockade	Completed	N	No Results Available	Stage IIIC Cutaneous Melanoma AJCC v7
LAG3	Neoadjuvant and Adjuvant Checkpoint Blockade	Completed	N	No Results Available	Stage IIIC Uveal Melanoma AJCC v7
LAG3	Neoadjuvant and Adjuvant Checkpoint Blockade	Completed	N	No Results Available	Stage IV Acral Lentiginous Melanoma AJCC v6 and v7
LAG3	Neoadjuvant and Adjuvant Checkpoint Blockade	Completed	N	No Results Available	Stage IV Cutaneous Melanoma AJCC v6 and v7
LAG3	Neoadjuvant and Adjuvant Checkpoint Blockade	Completed	N	No Results Available	Stage IV Uveal Melanoma AJCC v7
LAG3	Neoadjuvant and Adjuvant Checkpoint Blockade	Completed	N	No Results Available		Ipilimumab	Biological
LAG3	Neoadjuvant and Adjuvant Checkpoint Blockade	Completed	N	No Results Available		Laboratory Biomarker Analysis	Other
LAG3	Neoadjuvant and Adjuvant Checkpoint Blockade	Completed	N	No Results Available		Nivolumab	Biological
LAG3	Neoadjuvant and Adjuvant Checkpoint Blockade	Completed	N	No Results Available		Relatlimab	Biological
LAG3	Neoadjuvant and Adjuvant Checkpoint Blockade	Completed	N	No Results Available		Therapeutic Conventional Surgery	Procedure
LAG3	Neoadjuvant and Adjuvant Checkpoint Blockade	Completed	N	No Results Available				Phase 2
LAG3	Efficacy and Safety of IBI110 Single Agent and in Combination With Sintilimab in Patients With Relapsed or Refractory Diffuse Large B Cell Lymphoma (r/r DLBCL)	Not yet recruiting	Y	No Results Available	DLBCL
LAG3	Efficacy and Safety of IBI110 Single Agent and in Combination With Sintilimab in Patients With Relapsed or Refractory Diffuse Large B Cell Lymphoma (r/r DLBCL)	Not yet recruiting	Y	No Results Available		IBI110 plus sintilimab	Drug
LAG3	Efficacy and Safety of IBI110 Single Agent and in Combination With Sintilimab in Patients With Relapsed or Refractory Diffuse Large B Cell Lymphoma (r/r DLBCL)	Not yet recruiting	Y	No Results Available		IBI110	Drug
LAG3	Efficacy and Safety of IBI110 Single Agent and in Combination With Sintilimab in Patients With Relapsed or Refractory Diffuse Large B Cell Lymphoma (r/r DLBCL)	Not yet recruiting	Y	No Results Available				Phase 1
LAG3	PDR001 Plus LAG525 for Patients With Advanced Solid and Hematologic Malignancies	Completed	N	Has Results	Small Cell Lung Cancer
LAG3	PDR001 Plus LAG525 for Patients With Advanced Solid and Hematologic Malignancies	Completed	N	Has Results	Gastric Adenocarcinoma
LAG3	PDR001 Plus LAG525 for Patients With Advanced Solid and Hematologic Malignancies	Completed	N	Has Results	Esophageal Adenocarcinoma
LAG3	PDR001 Plus LAG525 for Patients With Advanced Solid and Hematologic Malignancies	Completed	N	Has Results	Castration Resistant Prostate Adenocarcinoma
LAG3	PDR001 Plus LAG525 for Patients With Advanced Solid and Hematologic Malignancies	Completed	N	Has Results	Soft Tissue Sarcoma
LAG3	PDR001 Plus LAG525 for Patients With Advanced Solid and Hematologic Malignancies	Completed	N	Has Results	Ovarian Adenocarcinoma
LAG3	PDR001 Plus LAG525 for Patients With Advanced Solid and Hematologic Malignancies	Completed	N	Has Results	Advanced Well-differentiated Neuroendocrine Tumors
LAG3	PDR001 Plus LAG525 for Patients With Advanced Solid and Hematologic Malignancies	Completed	N	Has Results	Diffuse Large B Cell Lymphoma
LAG3	PDR001 Plus LAG525 for Patients With Advanced Solid and Hematologic Malignancies	Completed	N	Has Results		PDR001	Biological
LAG3	PDR001 Plus LAG525 for Patients With Advanced Solid and Hematologic Malignancies	Completed	N	Has Results		LAG525	Biological
LAG3	PDR001 Plus LAG525 for Patients With Advanced Solid and Hematologic Malignancies	Completed	N	Has Results				Phase 2
LAG3	Sym021 in Combination With Either Sym022 or Sym023 or Sym023 and Irinotecan in Patients With Recurrent Advanced Selected Solid Tumor Malignancies	Active, not recruiting	N	No Results Available	Metastatic Cancer
LAG3	Sym021 in Combination With Either Sym022 or Sym023 or Sym023 and Irinotecan in Patients With Recurrent Advanced Selected Solid Tumor Malignancies	Active, not recruiting	N	No Results Available	Solid Tumor
LAG3	Sym021 in Combination With Either Sym022 or Sym023 or Sym023 and Irinotecan in Patients With Recurrent Advanced Selected Solid Tumor Malignancies	Active, not recruiting	N	No Results Available		Sym021	Drug
LAG3	Sym021 in Combination With Either Sym022 or Sym023 or Sym023 and Irinotecan in Patients With Recurrent Advanced Selected Solid Tumor Malignancies	Active, not recruiting	N	No Results Available		Sym022	Drug
LAG3	Sym021 in Combination With Either Sym022 or Sym023 or Sym023 and Irinotecan in Patients With Recurrent Advanced Selected Solid Tumor Malignancies	Active, not recruiting	N	No Results Available		Sym023	Drug
LAG3	Sym021 in Combination With Either Sym022 or Sym023 or Sym023 and Irinotecan in Patients With Recurrent Advanced Selected Solid Tumor Malignancies	Active, not recruiting	N	No Results Available		Irinotecan Hydrochloride	Drug
LAG3	Sym021 in Combination With Either Sym022 or Sym023 or Sym023 and Irinotecan in Patients With Recurrent Advanced Selected Solid Tumor Malignancies	Active, not recruiting	N	No Results Available				Phase 1
LAG3	Enoblituzumab Plus Retifanlimab or Tebotelimab in Head and Neck Cancer	Terminated	N	No Results Available	Head and Neck Cancer
LAG3	Enoblituzumab Plus Retifanlimab or Tebotelimab in Head and Neck Cancer	Terminated	N	No Results Available	Head and Neck Neoplasms
LAG3	Enoblituzumab Plus Retifanlimab or Tebotelimab in Head and Neck Cancer	Terminated	N	No Results Available	Head and Neck Squamous Cell Carcinoma
LAG3	Enoblituzumab Plus Retifanlimab or Tebotelimab in Head and Neck Cancer	Terminated	N	No Results Available		Enoblituzumab	Biological
LAG3	Enoblituzumab Plus Retifanlimab or Tebotelimab in Head and Neck Cancer	Terminated	N	No Results Available		Retifanlimab	Biological
LAG3	Enoblituzumab Plus Retifanlimab or Tebotelimab in Head and Neck Cancer	Terminated	N	No Results Available		Tebotelimab	Biological
LAG3	Enoblituzumab Plus Retifanlimab or Tebotelimab in Head and Neck Cancer	Terminated	N	No Results Available				Phase 2
LAG3	Study of BGB-A425 and LBL-007 in Combination With Tislelizumab in Advanced Solid Tumors	Recruiting	Y	No Results Available	Locally Advanced or Metastatic Solid Tumors for Phase 1,Dose Escalation and Phase 2 Safety Lead-in, HNSCC, NSCLC and RCC Participants for Phase 2
LAG3	Study of BGB-A425 and LBL-007 in Combination With Tislelizumab in Advanced Solid Tumors	Recruiting	Y	No Results Available		BGB-A425	Drug
LAG3	Study of BGB-A425 and LBL-007 in Combination With Tislelizumab in Advanced Solid Tumors	Recruiting	Y	No Results Available		Tislelizumab	Drug
LAG3	Study of BGB-A425 and LBL-007 in Combination With Tislelizumab in Advanced Solid Tumors	Recruiting	Y	No Results Available		LBL-007	Drug
LAG3	Study of BGB-A425 and LBL-007 in Combination With Tislelizumab in Advanced Solid Tumors	Recruiting	Y	No Results Available				Phase 1
LAG3	Study of BGB-A425 and LBL-007 in Combination With Tislelizumab in Advanced Solid Tumors	Recruiting	Y	No Results Available				Phase 2
LAG3	Cytokine Microdialysis for Real-Time Immune Monitoring in Glioblastoma Patients Undergoing Checkpoint Blockade	Active, not recruiting	N	No Results Available	Glioblastoma
LAG3	Cytokine Microdialysis for Real-Time Immune Monitoring in Glioblastoma Patients Undergoing Checkpoint Blockade	Active, not recruiting	N	No Results Available		Nivolumab	Drug
LAG3	Cytokine Microdialysis for Real-Time Immune Monitoring in Glioblastoma Patients Undergoing Checkpoint Blockade	Active, not recruiting	N	No Results Available		BMS-986016	Drug
LAG3	Cytokine Microdialysis for Real-Time Immune Monitoring in Glioblastoma Patients Undergoing Checkpoint Blockade	Active, not recruiting	N	No Results Available				Phase 1
LAG3	Clinical Study of Fianlimab in Combination With Cemiplimab in Adolescent and Adult Patients With Previously Untreated Unresectable Locally Advanced or Metastatic Melanoma	Recruiting	Y	No Results Available	Melanoma
LAG3	Clinical Study of Fianlimab in Combination With Cemiplimab in Adolescent and Adult Patients With Previously Untreated Unresectable Locally Advanced or Metastatic Melanoma	Recruiting	Y	No Results Available		Fianlimab	Drug
LAG3	Clinical Study of Fianlimab in Combination With Cemiplimab in Adolescent and Adult Patients With Previously Untreated Unresectable Locally Advanced or Metastatic Melanoma	Recruiting	Y	No Results Available		Cemiplimab	Drug
LAG3	Clinical Study of Fianlimab in Combination With Cemiplimab in Adolescent and Adult Patients With Previously Untreated Unresectable Locally Advanced or Metastatic Melanoma	Recruiting	Y	No Results Available		Pembrolizumab	Drug
LAG3	Clinical Study of Fianlimab in Combination With Cemiplimab in Adolescent and Adult Patients With Previously Untreated Unresectable Locally Advanced or Metastatic Melanoma	Recruiting	Y	No Results Available		Placebo	Drug
LAG3	Clinical Study of Fianlimab in Combination With Cemiplimab in Adolescent and Adult Patients With Previously Untreated Unresectable Locally Advanced or Metastatic Melanoma	Recruiting	Y	No Results Available				Phase 3
LAG3	Study of Retinfanlimab in Combination With INCAGN02385 and INCAGN02390 as First-Line Treatment in Participants With PD-L1-Positive (CPS ≥ 1) Recurrent/Metastatic Squamous Cell Carcinoma of the Head and Neck	Recruiting	Y	No Results Available	Head and Neck Cancer
LAG3	Study of Retinfanlimab in Combination With INCAGN02385 and INCAGN02390 as First-Line Treatment in Participants With PD-L1-Positive (CPS ≥ 1) Recurrent/Metastatic Squamous Cell Carcinoma of the Head and Neck	Recruiting	Y	No Results Available		Retifanlimab	Drug
LAG3	Study of Retinfanlimab in Combination With INCAGN02385 and INCAGN02390 as First-Line Treatment in Participants With PD-L1-Positive (CPS ≥ 1) Recurrent/Metastatic Squamous Cell Carcinoma of the Head and Neck	Recruiting	Y	No Results Available		INCAGN02385	Drug
LAG3	Study of Retinfanlimab in Combination With INCAGN02385 and INCAGN02390 as First-Line Treatment in Participants With PD-L1-Positive (CPS ≥ 1) Recurrent/Metastatic Squamous Cell Carcinoma of the Head and Neck	Recruiting	Y	No Results Available		INCAGN02390	Drug
LAG3	Study of Retinfanlimab in Combination With INCAGN02385 and INCAGN02390 as First-Line Treatment in Participants With PD-L1-Positive (CPS ≥ 1) Recurrent/Metastatic Squamous Cell Carcinoma of the Head and Neck	Recruiting	Y	No Results Available		Placebo	Drug
LAG3	Study of Retinfanlimab in Combination With INCAGN02385 and INCAGN02390 as First-Line Treatment in Participants With PD-L1-Positive (CPS ≥ 1) Recurrent/Metastatic Squamous Cell Carcinoma of the Head and Neck	Recruiting	Y	No Results Available				Phase 2
LAG3	Study of IBI323 in Patients With Advanced Malignancies	Recruiting	Y	No Results Available	Advanced Malignancies
LAG3	Study of IBI323 in Patients With Advanced Malignancies	Recruiting	Y	No Results Available		IBI323	Drug
LAG3	Study of IBI323 in Patients With Advanced Malignancies	Recruiting	Y	No Results Available				Phase 1
LAG3	Study of REGN3767 (Anti-LAG-3) With or Without REGN2810 (Anti-PD1) in Advanced Cancers	Active, not recruiting	N	No Results Available	Malignancies
LAG3	Study of REGN3767 (Anti-LAG-3) With or Without REGN2810 (Anti-PD1) in Advanced Cancers	Active, not recruiting	N	No Results Available		REGN3767	Drug
LAG3	Study of REGN3767 (Anti-LAG-3) With or Without REGN2810 (Anti-PD1) in Advanced Cancers	Active, not recruiting	N	No Results Available		cemiplimab	Drug
LAG3	Study of REGN3767 (Anti-LAG-3) With or Without REGN2810 (Anti-PD1) in Advanced Cancers	Active, not recruiting	N	No Results Available				Phase 1
LAG3	Pembrolizumab in First Line Treatment of Advanced NSCLC Patients With PD-L1 Low Tumors.	Active, not recruiting	N	No Results Available	Non Small Cell Lung Cancer (NSCLC)
LAG3	Pembrolizumab in First Line Treatment of Advanced NSCLC Patients With PD-L1 Low Tumors.	Active, not recruiting	N	No Results Available		Pembrolizumab	Drug
LAG3	Pembrolizumab in First Line Treatment of Advanced NSCLC Patients With PD-L1 Low Tumors.	Active, not recruiting	N	No Results Available				Phase 2
LAG3	Durvalumab and Olaparib in Metastatic or Recurrent Endometrial Cancer	Unknown status	N	No Results Available	Endometrial Neoplasms
LAG3	Durvalumab and Olaparib in Metastatic or Recurrent Endometrial Cancer	Unknown status	N	No Results Available	Uterine Neoplasms
LAG3	Durvalumab and Olaparib in Metastatic or Recurrent Endometrial Cancer	Unknown status	N	No Results Available	Endometrium Cancer
LAG3	Durvalumab and Olaparib in Metastatic or Recurrent Endometrial Cancer	Unknown status	N	No Results Available		PARP inhibitor and Anti-PD-L1	Drug
LAG3	Durvalumab and Olaparib in Metastatic or Recurrent Endometrial Cancer	Unknown status	N	No Results Available				Phase 2
LAG3	Alteration of the Immune Microenvironment in Basal Cell Carcinoma Following Photodynamic Therapy	Recruiting	Y	No Results Available	Basal Cell Carcinoma
LAG3	Alteration of the Immune Microenvironment in Basal Cell Carcinoma Following Photodynamic Therapy	Recruiting	Y	No Results Available		ALA	Drug
LAG3	Alteration of the Immune Microenvironment in Basal Cell Carcinoma Following Photodynamic Therapy	Recruiting	Y	No Results Available		PDT	Procedure
LAG3	Alteration of the Immune Microenvironment in Basal Cell Carcinoma Following Photodynamic Therapy	Recruiting	Y	No Results Available				Phase 2
LAG3	A Study of XmAb®22841 Monotherapy & in Combination w/ Pembrolizumab in Subjects w/ Selected Advanced Solid Tumors	Active, not recruiting	N	No Results Available	Melanoma
LAG3	A Study of XmAb®22841 Monotherapy & in Combination w/ Pembrolizumab in Subjects w/ Selected Advanced Solid Tumors	Active, not recruiting	N	No Results Available	Cervical Carcinoma
LAG3	A Study of XmAb®22841 Monotherapy & in Combination w/ Pembrolizumab in Subjects w/ Selected Advanced Solid Tumors	Active, not recruiting	N	No Results Available	Pancreatic Carcinoma
LAG3	A Study of XmAb®22841 Monotherapy & in Combination w/ Pembrolizumab in Subjects w/ Selected Advanced Solid Tumors	Active, not recruiting	N	No Results Available	Triple Negative Breast Cancer
LAG3	A Study of XmAb®22841 Monotherapy & in Combination w/ Pembrolizumab in Subjects w/ Selected Advanced Solid Tumors	Active, not recruiting	N	No Results Available	Hepatocellular Carcinoma
LAG3	A Study of XmAb®22841 Monotherapy & in Combination w/ Pembrolizumab in Subjects w/ Selected Advanced Solid Tumors	Active, not recruiting	N	No Results Available	Urothelial Carcinoma
LAG3	A Study of XmAb®22841 Monotherapy & in Combination w/ Pembrolizumab in Subjects w/ Selected Advanced Solid Tumors	Active, not recruiting	N	No Results Available	Squamous Cell Carcinoma of the Head and Neck
LAG3	A Study of XmAb®22841 Monotherapy & in Combination w/ Pembrolizumab in Subjects w/ Selected Advanced Solid Tumors	Active, not recruiting	N	No Results Available	Nasopharyngeal Carcinoma
LAG3	A Study of XmAb®22841 Monotherapy & in Combination w/ Pembrolizumab in Subjects w/ Selected Advanced Solid Tumors	Active, not recruiting	N	No Results Available	Renal Cell Carcinoma
LAG3	A Study of XmAb®22841 Monotherapy & in Combination w/ Pembrolizumab in Subjects w/ Selected Advanced Solid Tumors	Active, not recruiting	N	No Results Available	Non-small Cell Lung Carcinoma
LAG3	A Study of XmAb®22841 Monotherapy & in Combination w/ Pembrolizumab in Subjects w/ Selected Advanced Solid Tumors	Active, not recruiting	N	No Results Available	Small Cell Lung Carcinoma
LAG3	A Study of XmAb®22841 Monotherapy & in Combination w/ Pembrolizumab in Subjects w/ Selected Advanced Solid Tumors	Active, not recruiting	N	No Results Available	Gastric or Gastroesophageal Junction Adenocarcinoma
LAG3	A Study of XmAb®22841 Monotherapy & in Combination w/ Pembrolizumab in Subjects w/ Selected Advanced Solid Tumors	Active, not recruiting	N	No Results Available	Advanced or Metastatic Solid Tumors
LAG3	A Study of XmAb®22841 Monotherapy & in Combination w/ Pembrolizumab in Subjects w/ Selected Advanced Solid Tumors	Active, not recruiting	N	No Results Available	Prostate Carcinoma
LAG3	A Study of XmAb®22841 Monotherapy & in Combination w/ Pembrolizumab in Subjects w/ Selected Advanced Solid Tumors	Active, not recruiting	N	No Results Available	Epithelial Ovarian Cancer
LAG3	A Study of XmAb®22841 Monotherapy & in Combination w/ Pembrolizumab in Subjects w/ Selected Advanced Solid Tumors	Active, not recruiting	N	No Results Available	Fallopian Tube Cancer
LAG3	A Study of XmAb®22841 Monotherapy & in Combination w/ Pembrolizumab in Subjects w/ Selected Advanced Solid Tumors	Active, not recruiting	N	No Results Available	Primary Peritoneal Carcinoma
LAG3	A Study of XmAb®22841 Monotherapy & in Combination w/ Pembrolizumab in Subjects w/ Selected Advanced Solid Tumors	Active, not recruiting	N	No Results Available	Intrahepatic Cholangiocarcinoma
LAG3	A Study of XmAb®22841 Monotherapy & in Combination w/ Pembrolizumab in Subjects w/ Selected Advanced Solid Tumors	Active, not recruiting	N	No Results Available	Squamous Cell Anal Cancer
LAG3	A Study of XmAb®22841 Monotherapy & in Combination w/ Pembrolizumab in Subjects w/ Selected Advanced Solid Tumors	Active, not recruiting	N	No Results Available	Squamous Cell Penile Carcinoma
LAG3	A Study of XmAb®22841 Monotherapy & in Combination w/ Pembrolizumab in Subjects w/ Selected Advanced Solid Tumors	Active, not recruiting	N	No Results Available	Squamous Cell Vulvar Carcinoma
LAG3	A Study of XmAb®22841 Monotherapy & in Combination w/ Pembrolizumab in Subjects w/ Selected Advanced Solid Tumors	Active, not recruiting	N	No Results Available	Colorectal Carcinoma
LAG3	A Study of XmAb®22841 Monotherapy & in Combination w/ Pembrolizumab in Subjects w/ Selected Advanced Solid Tumors	Active, not recruiting	N	No Results Available	Endometrial Carcinoma
LAG3	A Study of XmAb®22841 Monotherapy & in Combination w/ Pembrolizumab in Subjects w/ Selected Advanced Solid Tumors	Active, not recruiting	N	No Results Available		XmAb®22841	Biological
LAG3	A Study of XmAb®22841 Monotherapy & in Combination w/ Pembrolizumab in Subjects w/ Selected Advanced Solid Tumors	Active, not recruiting	N	No Results Available		Pembrolizumab (Keytruda®)	Biological
LAG3	A Study of XmAb®22841 Monotherapy & in Combination w/ Pembrolizumab in Subjects w/ Selected Advanced Solid Tumors	Active, not recruiting	N	No Results Available				Phase 1
LAG3	Pilot Study of Nivolumab w/Ipilimumab or Relatlimab in Surgically Resectable Melanoma Brain Metastases	Recruiting	Y	No Results Available	Metastatic Melanoma
LAG3	Pilot Study of Nivolumab w/Ipilimumab or Relatlimab in Surgically Resectable Melanoma Brain Metastases	Recruiting	Y	No Results Available	Metastasis to Brain
LAG3	Pilot Study of Nivolumab w/Ipilimumab or Relatlimab in Surgically Resectable Melanoma Brain Metastases	Recruiting	Y	No Results Available		Nivolumab	Drug
LAG3	Pilot Study of Nivolumab w/Ipilimumab or Relatlimab in Surgically Resectable Melanoma Brain Metastases	Recruiting	Y	No Results Available		Ipilimumab	Drug
LAG3	Pilot Study of Nivolumab w/Ipilimumab or Relatlimab in Surgically Resectable Melanoma Brain Metastases	Recruiting	Y	No Results Available		Nivolumab + Relatlimab	Drug
LAG3	Pilot Study of Nivolumab w/Ipilimumab or Relatlimab in Surgically Resectable Melanoma Brain Metastases	Recruiting	Y	No Results Available		Standard of Care Craniotomy	Procedure
LAG3	Pilot Study of Nivolumab w/Ipilimumab or Relatlimab in Surgically Resectable Melanoma Brain Metastases	Recruiting	Y	No Results Available				Early Phase 1
LAG3	Study of Efficacy and Safety of Novel Spartalizumab Combinations in Patients With Previously Treated Unresectable or Metastatic Melanoma	Completed	N	No Results Available	Melanoma
LAG3	Study of Efficacy and Safety of Novel Spartalizumab Combinations in Patients With Previously Treated Unresectable or Metastatic Melanoma	Completed	N	No Results Available		Spartalizumab	Drug
LAG3	Study of Efficacy and Safety of Novel Spartalizumab Combinations in Patients With Previously Treated Unresectable or Metastatic Melanoma	Completed	N	No Results Available		LAG525	Drug
LAG3	Study of Efficacy and Safety of Novel Spartalizumab Combinations in Patients With Previously Treated Unresectable or Metastatic Melanoma	Completed	N	No Results Available		Capmatinib	Drug
LAG3	Study of Efficacy and Safety of Novel Spartalizumab Combinations in Patients With Previously Treated Unresectable or Metastatic Melanoma	Completed	N	No Results Available		Canakinumab	Drug
LAG3	Study of Efficacy and Safety of Novel Spartalizumab Combinations in Patients With Previously Treated Unresectable or Metastatic Melanoma	Completed	N	No Results Available		Ribociclib	Drug
LAG3	Study of Efficacy and Safety of Novel Spartalizumab Combinations in Patients With Previously Treated Unresectable or Metastatic Melanoma	Completed	N	No Results Available				Phase 2
LAG3	Combination Margetuximab, Retifanlimab, Tebotelimab, and Chemotherapy Phase 2/3 Trial in HER2+ Gastric/GEJ Cancer	Active, not recruiting	N	No Results Available	Gastric Cancer
LAG3	Combination Margetuximab, Retifanlimab, Tebotelimab, and Chemotherapy Phase 2/3 Trial in HER2+ Gastric/GEJ Cancer	Active, not recruiting	N	No Results Available	Gastroesophageal Junction Cancer
LAG3	Combination Margetuximab, Retifanlimab, Tebotelimab, and Chemotherapy Phase 2/3 Trial in HER2+ Gastric/GEJ Cancer	Active, not recruiting	N	No Results Available	HER2-positive Gastric Cancer
LAG3	Combination Margetuximab, Retifanlimab, Tebotelimab, and Chemotherapy Phase 2/3 Trial in HER2+ Gastric/GEJ Cancer	Active, not recruiting	N	No Results Available		margetuximab	Biological
LAG3	Combination Margetuximab, Retifanlimab, Tebotelimab, and Chemotherapy Phase 2/3 Trial in HER2+ Gastric/GEJ Cancer	Active, not recruiting	N	No Results Available		Retifanlimab	Biological
LAG3	Combination Margetuximab, Retifanlimab, Tebotelimab, and Chemotherapy Phase 2/3 Trial in HER2+ Gastric/GEJ Cancer	Active, not recruiting	N	No Results Available		Tebotelimab	Biological
LAG3	Combination Margetuximab, Retifanlimab, Tebotelimab, and Chemotherapy Phase 2/3 Trial in HER2+ Gastric/GEJ Cancer	Active, not recruiting	N	No Results Available		Trastuzumab	Biological
LAG3	Combination Margetuximab, Retifanlimab, Tebotelimab, and Chemotherapy Phase 2/3 Trial in HER2+ Gastric/GEJ Cancer	Active, not recruiting	N	No Results Available		Chemotherapy	Other
LAG3	Combination Margetuximab, Retifanlimab, Tebotelimab, and Chemotherapy Phase 2/3 Trial in HER2+ Gastric/GEJ Cancer	Active, not recruiting	N	No Results Available				Phase 2
LAG3	Combination Margetuximab, Retifanlimab, Tebotelimab, and Chemotherapy Phase 2/3 Trial in HER2+ Gastric/GEJ Cancer	Active, not recruiting	N	No Results Available				Phase 3
LAG3	PDR001 Plus Imatinib for Metastatic or Unresectable GIST	Completed	N	No Results Available	Gastrointestinal Stromal Tumors
LAG3	PDR001 Plus Imatinib for Metastatic or Unresectable GIST	Completed	N	No Results Available		PDR001, Imatinib	Drug
LAG3	PDR001 Plus Imatinib for Metastatic or Unresectable GIST	Completed	N	No Results Available				Phase 1
LAG3	PDR001 Plus Imatinib for Metastatic or Unresectable GIST	Completed	N	No Results Available				Phase 2
LAG3	Targeted Therapy Directed by Genetic Testing in Treating Patients With Advanced Refractory Solid Tumors, Lymphomas, or Multiple Myeloma (The MATCH Screening Trial)	Active, not recruiting	N	No Results Available	Advanced Malignant Solid Neoplasm
LAG3	Targeted Therapy Directed by Genetic Testing in Treating Patients With Advanced Refractory Solid Tumors, Lymphomas, or Multiple Myeloma (The MATCH Screening Trial)	Active, not recruiting	N	No Results Available	Bladder Carcinoma
LAG3	Targeted Therapy Directed by Genetic Testing in Treating Patients With Advanced Refractory Solid Tumors, Lymphomas, or Multiple Myeloma (The MATCH Screening Trial)	Active, not recruiting	N	No Results Available	Breast Carcinoma
LAG3	Targeted Therapy Directed by Genetic Testing in Treating Patients With Advanced Refractory Solid Tumors, Lymphomas, or Multiple Myeloma (The MATCH Screening Trial)	Active, not recruiting	N	No Results Available	Cervical Carcinoma
LAG3	Targeted Therapy Directed by Genetic Testing in Treating Patients With Advanced Refractory Solid Tumors, Lymphomas, or Multiple Myeloma (The MATCH Screening Trial)	Active, not recruiting	N	No Results Available	Colon Carcinoma
LAG3	Targeted Therapy Directed by Genetic Testing in Treating Patients With Advanced Refractory Solid Tumors, Lymphomas, or Multiple Myeloma (The MATCH Screening Trial)	Active, not recruiting	N	No Results Available	Colorectal Carcinoma
LAG3	Targeted Therapy Directed by Genetic Testing in Treating Patients With Advanced Refractory Solid Tumors, Lymphomas, or Multiple Myeloma (The MATCH Screening Trial)	Active, not recruiting	N	No Results Available	Endometrial Carcinoma
LAG3	Targeted Therapy Directed by Genetic Testing in Treating Patients With Advanced Refractory Solid Tumors, Lymphomas, or Multiple Myeloma (The MATCH Screening Trial)	Active, not recruiting	N	No Results Available	Esophageal Carcinoma
LAG3	Targeted Therapy Directed by Genetic Testing in Treating Patients With Advanced Refractory Solid Tumors, Lymphomas, or Multiple Myeloma (The MATCH Screening Trial)	Active, not recruiting	N	No Results Available	Gastric Carcinoma
LAG3	Targeted Therapy Directed by Genetic Testing in Treating Patients With Advanced Refractory Solid Tumors, Lymphomas, or Multiple Myeloma (The MATCH Screening Trial)	Active, not recruiting	N	No Results Available	Glioma
LAG3	Targeted Therapy Directed by Genetic Testing in Treating Patients With Advanced Refractory Solid Tumors, Lymphomas, or Multiple Myeloma (The MATCH Screening Trial)	Active, not recruiting	N	No Results Available	Head and Neck Carcinoma
LAG3	Targeted Therapy Directed by Genetic Testing in Treating Patients With Advanced Refractory Solid Tumors, Lymphomas, or Multiple Myeloma (The MATCH Screening Trial)	Active, not recruiting	N	No Results Available	Kidney Carcinoma
LAG3	Targeted Therapy Directed by Genetic Testing in Treating Patients With Advanced Refractory Solid Tumors, Lymphomas, or Multiple Myeloma (The MATCH Screening Trial)	Active, not recruiting	N	No Results Available	Liver and Intrahepatic Bile Duct Carcinoma
LAG3	Targeted Therapy Directed by Genetic Testing in Treating Patients With Advanced Refractory Solid Tumors, Lymphomas, or Multiple Myeloma (The MATCH Screening Trial)	Active, not recruiting	N	No Results Available	Lung Carcinoma
LAG3	Targeted Therapy Directed by Genetic Testing in Treating Patients With Advanced Refractory Solid Tumors, Lymphomas, or Multiple Myeloma (The MATCH Screening Trial)	Active, not recruiting	N	No Results Available	Lymphoma
LAG3	Targeted Therapy Directed by Genetic Testing in Treating Patients With Advanced Refractory Solid Tumors, Lymphomas, or Multiple Myeloma (The MATCH Screening Trial)	Active, not recruiting	N	No Results Available	Malignant Uterine Neoplasm
LAG3	Targeted Therapy Directed by Genetic Testing in Treating Patients With Advanced Refractory Solid Tumors, Lymphomas, or Multiple Myeloma (The MATCH Screening Trial)	Active, not recruiting	N	No Results Available	Melanoma
LAG3	Targeted Therapy Directed by Genetic Testing in Treating Patients With Advanced Refractory Solid Tumors, Lymphomas, or Multiple Myeloma (The MATCH Screening Trial)	Active, not recruiting	N	No Results Available	Ovarian Carcinoma
LAG3	Targeted Therapy Directed by Genetic Testing in Treating Patients With Advanced Refractory Solid Tumors, Lymphomas, or Multiple Myeloma (The MATCH Screening Trial)	Active, not recruiting	N	No Results Available	Pancreatic Carcinoma
LAG3	Targeted Therapy Directed by Genetic Testing in Treating Patients With Advanced Refractory Solid Tumors, Lymphomas, or Multiple Myeloma (The MATCH Screening Trial)	Active, not recruiting	N	No Results Available	Plasma Cell Myeloma
LAG3	Targeted Therapy Directed by Genetic Testing in Treating Patients With Advanced Refractory Solid Tumors, Lymphomas, or Multiple Myeloma (The MATCH Screening Trial)	Active, not recruiting	N	No Results Available	Prostate Carcinoma
LAG3	Targeted Therapy Directed by Genetic Testing in Treating Patients With Advanced Refractory Solid Tumors, Lymphomas, or Multiple Myeloma (The MATCH Screening Trial)	Active, not recruiting	N	No Results Available	Rectal Carcinoma
LAG3	Targeted Therapy Directed by Genetic Testing in Treating Patients With Advanced Refractory Solid Tumors, Lymphomas, or Multiple Myeloma (The MATCH Screening Trial)	Active, not recruiting	N	No Results Available	Recurrent Bladder Carcinoma
LAG3	Targeted Therapy Directed by Genetic Testing in Treating Patients With Advanced Refractory Solid Tumors, Lymphomas, or Multiple Myeloma (The MATCH Screening Trial)	Active, not recruiting	N	No Results Available	Recurrent Breast Carcinoma
LAG3	Targeted Therapy Directed by Genetic Testing in Treating Patients With Advanced Refractory Solid Tumors, Lymphomas, or Multiple Myeloma (The MATCH Screening Trial)	Active, not recruiting	N	No Results Available	Recurrent Cervical Carcinoma
LAG3	Targeted Therapy Directed by Genetic Testing in Treating Patients With Advanced Refractory Solid Tumors, Lymphomas, or Multiple Myeloma (The MATCH Screening Trial)	Active, not recruiting	N	No Results Available	Recurrent Colon Carcinoma
LAG3	Targeted Therapy Directed by Genetic Testing in Treating Patients With Advanced Refractory Solid Tumors, Lymphomas, or Multiple Myeloma (The MATCH Screening Trial)	Active, not recruiting	N	No Results Available	Recurrent Colorectal Carcinoma
LAG3	Targeted Therapy Directed by Genetic Testing in Treating Patients With Advanced Refractory Solid Tumors, Lymphomas, or Multiple Myeloma (The MATCH Screening Trial)	Active, not recruiting	N	No Results Available	Recurrent Esophageal Carcinoma
LAG3	Targeted Therapy Directed by Genetic Testing in Treating Patients With Advanced Refractory Solid Tumors, Lymphomas, or Multiple Myeloma (The MATCH Screening Trial)	Active, not recruiting	N	No Results Available	Recurrent Gastric Carcinoma
LAG3	Targeted Therapy Directed by Genetic Testing in Treating Patients With Advanced Refractory Solid Tumors, Lymphomas, or Multiple Myeloma (The MATCH Screening Trial)	Active, not recruiting	N	No Results Available	Recurrent Glioma
LAG3	Targeted Therapy Directed by Genetic Testing in Treating Patients With Advanced Refractory Solid Tumors, Lymphomas, or Multiple Myeloma (The MATCH Screening Trial)	Active, not recruiting	N	No Results Available	Recurrent Head and Neck Carcinoma
LAG3	Targeted Therapy Directed by Genetic Testing in Treating Patients With Advanced Refractory Solid Tumors, Lymphomas, or Multiple Myeloma (The MATCH Screening Trial)	Active, not recruiting	N	No Results Available	Recurrent Liver Carcinoma
LAG3	Targeted Therapy Directed by Genetic Testing in Treating Patients With Advanced Refractory Solid Tumors, Lymphomas, or Multiple Myeloma (The MATCH Screening Trial)	Active, not recruiting	N	No Results Available	Recurrent Lung Carcinoma
LAG3	Targeted Therapy Directed by Genetic Testing in Treating Patients With Advanced Refractory Solid Tumors, Lymphomas, or Multiple Myeloma (The MATCH Screening Trial)	Active, not recruiting	N	No Results Available	Recurrent Lymphoma
LAG3	Targeted Therapy Directed by Genetic Testing in Treating Patients With Advanced Refractory Solid Tumors, Lymphomas, or Multiple Myeloma (The MATCH Screening Trial)	Active, not recruiting	N	No Results Available	Recurrent Malignant Solid Neoplasm
LAG3	Targeted Therapy Directed by Genetic Testing in Treating Patients With Advanced Refractory Solid Tumors, Lymphomas, or Multiple Myeloma (The MATCH Screening Trial)	Active, not recruiting	N	No Results Available	Recurrent Melanoma
LAG3	Targeted Therapy Directed by Genetic Testing in Treating Patients With Advanced Refractory Solid Tumors, Lymphomas, or Multiple Myeloma (The MATCH Screening Trial)	Active, not recruiting	N	No Results Available	Recurrent Ovarian Carcinoma
LAG3	Targeted Therapy Directed by Genetic Testing in Treating Patients With Advanced Refractory Solid Tumors, Lymphomas, or Multiple Myeloma (The MATCH Screening Trial)	Active, not recruiting	N	No Results Available	Recurrent Pancreatic Carcinoma
LAG3	Targeted Therapy Directed by Genetic Testing in Treating Patients With Advanced Refractory Solid Tumors, Lymphomas, or Multiple Myeloma (The MATCH Screening Trial)	Active, not recruiting	N	No Results Available	Recurrent Plasma Cell Myeloma
LAG3	Targeted Therapy Directed by Genetic Testing in Treating Patients With Advanced Refractory Solid Tumors, Lymphomas, or Multiple Myeloma (The MATCH Screening Trial)	Active, not recruiting	N	No Results Available	Recurrent Prostate Carcinoma
LAG3	Targeted Therapy Directed by Genetic Testing in Treating Patients With Advanced Refractory Solid Tumors, Lymphomas, or Multiple Myeloma (The MATCH Screening Trial)	Active, not recruiting	N	No Results Available	Recurrent Rectal Carcinoma
LAG3	Targeted Therapy Directed by Genetic Testing in Treating Patients With Advanced Refractory Solid Tumors, Lymphomas, or Multiple Myeloma (The MATCH Screening Trial)	Active, not recruiting	N	No Results Available	Recurrent Skin Carcinoma
LAG3	Targeted Therapy Directed by Genetic Testing in Treating Patients With Advanced Refractory Solid Tumors, Lymphomas, or Multiple Myeloma (The MATCH Screening Trial)	Active, not recruiting	N	No Results Available	Recurrent Thyroid Gland Carcinoma
LAG3	Targeted Therapy Directed by Genetic Testing in Treating Patients With Advanced Refractory Solid Tumors, Lymphomas, or Multiple Myeloma (The MATCH Screening Trial)	Active, not recruiting	N	No Results Available	Recurrent Uterine Corpus Cancer
LAG3	Targeted Therapy Directed by Genetic Testing in Treating Patients With Advanced Refractory Solid Tumors, Lymphomas, or Multiple Myeloma (The MATCH Screening Trial)	Active, not recruiting	N	No Results Available	Refractory Lymphoma
LAG3	Targeted Therapy Directed by Genetic Testing in Treating Patients With Advanced Refractory Solid Tumors, Lymphomas, or Multiple Myeloma (The MATCH Screening Trial)	Active, not recruiting	N	No Results Available	Refractory Malignant Solid Neoplasm
LAG3	Targeted Therapy Directed by Genetic Testing in Treating Patients With Advanced Refractory Solid Tumors, Lymphomas, or Multiple Myeloma (The MATCH Screening Trial)	Active, not recruiting	N	No Results Available	Refractory Plasma Cell Myeloma
LAG3	Targeted Therapy Directed by Genetic Testing in Treating Patients With Advanced Refractory Solid Tumors, Lymphomas, or Multiple Myeloma (The MATCH Screening Trial)	Active, not recruiting	N	No Results Available	Skin Carcinoma
LAG3	Targeted Therapy Directed by Genetic Testing in Treating Patients With Advanced Refractory Solid Tumors, Lymphomas, or Multiple Myeloma (The MATCH Screening Trial)	Active, not recruiting	N	No Results Available	Thyroid Gland Carcinoma
LAG3	Targeted Therapy Directed by Genetic Testing in Treating Patients With Advanced Refractory Solid Tumors, Lymphomas, or Multiple Myeloma (The MATCH Screening Trial)	Active, not recruiting	N	No Results Available	Uterine Corpus Cancer
LAG3	Targeted Therapy Directed by Genetic Testing in Treating Patients With Advanced Refractory Solid Tumors, Lymphomas, or Multiple Myeloma (The MATCH Screening Trial)	Active, not recruiting	N	No Results Available		Adavosertib	Drug
LAG3	Targeted Therapy Directed by Genetic Testing in Treating Patients With Advanced Refractory Solid Tumors, Lymphomas, or Multiple Myeloma (The MATCH Screening Trial)	Active, not recruiting	N	No Results Available		Afatinib	Drug
LAG3	Targeted Therapy Directed by Genetic Testing in Treating Patients With Advanced Refractory Solid Tumors, Lymphomas, or Multiple Myeloma (The MATCH Screening Trial)	Active, not recruiting	N	No Results Available		Afatinib Dimaleate	Drug
LAG3	Targeted Therapy Directed by Genetic Testing in Treating Patients With Advanced Refractory Solid Tumors, Lymphomas, or Multiple Myeloma (The MATCH Screening Trial)	Active, not recruiting	N	No Results Available		Binimetinib	Drug
LAG3	Targeted Therapy Directed by Genetic Testing in Treating Patients With Advanced Refractory Solid Tumors, Lymphomas, or Multiple Myeloma (The MATCH Screening Trial)	Active, not recruiting	N	No Results Available		Biopsy	Procedure
LAG3	Targeted Therapy Directed by Genetic Testing in Treating Patients With Advanced Refractory Solid Tumors, Lymphomas, or Multiple Myeloma (The MATCH Screening Trial)	Active, not recruiting	N	No Results Available		Capivasertib	Drug
LAG3	Targeted Therapy Directed by Genetic Testing in Treating Patients With Advanced Refractory Solid Tumors, Lymphomas, or Multiple Myeloma (The MATCH Screening Trial)	Active, not recruiting	N	No Results Available		Computed Tomography	Procedure
LAG3	Targeted Therapy Directed by Genetic Testing in Treating Patients With Advanced Refractory Solid Tumors, Lymphomas, or Multiple Myeloma (The MATCH Screening Trial)	Active, not recruiting	N	No Results Available		Copanlisib	Drug
LAG3	Targeted Therapy Directed by Genetic Testing in Treating Patients With Advanced Refractory Solid Tumors, Lymphomas, or Multiple Myeloma (The MATCH Screening Trial)	Active, not recruiting	N	No Results Available		Copanlisib Hydrochloride	Drug
LAG3	Targeted Therapy Directed by Genetic Testing in Treating Patients With Advanced Refractory Solid Tumors, Lymphomas, or Multiple Myeloma (The MATCH Screening Trial)	Active, not recruiting	N	No Results Available		Crizotinib	Drug
LAG3	Targeted Therapy Directed by Genetic Testing in Treating Patients With Advanced Refractory Solid Tumors, Lymphomas, or Multiple Myeloma (The MATCH Screening Trial)	Active, not recruiting	N	No Results Available		Cytology Specimen Collection Procedure	Other
LAG3	Targeted Therapy Directed by Genetic Testing in Treating Patients With Advanced Refractory Solid Tumors, Lymphomas, or Multiple Myeloma (The MATCH Screening Trial)	Active, not recruiting	N	No Results Available		Dabrafenib	Drug
LAG3	Targeted Therapy Directed by Genetic Testing in Treating Patients With Advanced Refractory Solid Tumors, Lymphomas, or Multiple Myeloma (The MATCH Screening Trial)	Active, not recruiting	N	No Results Available		Dabrafenib Mesylate	Drug
LAG3	Targeted Therapy Directed by Genetic Testing in Treating Patients With Advanced Refractory Solid Tumors, Lymphomas, or Multiple Myeloma (The MATCH Screening Trial)	Active, not recruiting	N	No Results Available		Dasatinib	Drug
LAG3	Targeted Therapy Directed by Genetic Testing in Treating Patients With Advanced Refractory Solid Tumors, Lymphomas, or Multiple Myeloma (The MATCH Screening Trial)	Active, not recruiting	N	No Results Available		Defactinib	Drug
LAG3	Targeted Therapy Directed by Genetic Testing in Treating Patients With Advanced Refractory Solid Tumors, Lymphomas, or Multiple Myeloma (The MATCH Screening Trial)	Active, not recruiting	N	No Results Available		Defactinib Hydrochloride	Drug
LAG3	Targeted Therapy Directed by Genetic Testing in Treating Patients With Advanced Refractory Solid Tumors, Lymphomas, or Multiple Myeloma (The MATCH Screening Trial)	Active, not recruiting	N	No Results Available		Erdafitinib	Drug
LAG3	Targeted Therapy Directed by Genetic Testing in Treating Patients With Advanced Refractory Solid Tumors, Lymphomas, or Multiple Myeloma (The MATCH Screening Trial)	Active, not recruiting	N	No Results Available		FGFR Inhibitor AZD4547	Drug
LAG3	Targeted Therapy Directed by Genetic Testing in Treating Patients With Advanced Refractory Solid Tumors, Lymphomas, or Multiple Myeloma (The MATCH Screening Trial)	Active, not recruiting	N	No Results Available		Ipatasertib	Drug
LAG3	Targeted Therapy Directed by Genetic Testing in Treating Patients With Advanced Refractory Solid Tumors, Lymphomas, or Multiple Myeloma (The MATCH Screening Trial)	Active, not recruiting	N	No Results Available		Laboratory Biomarker Analysis	Other
LAG3	Targeted Therapy Directed by Genetic Testing in Treating Patients With Advanced Refractory Solid Tumors, Lymphomas, or Multiple Myeloma (The MATCH Screening Trial)	Active, not recruiting	N	No Results Available		Larotrectinib	Drug
LAG3	Targeted Therapy Directed by Genetic Testing in Treating Patients With Advanced Refractory Solid Tumors, Lymphomas, or Multiple Myeloma (The MATCH Screening Trial)	Active, not recruiting	N	No Results Available		Larotrectinib Sulfate	Drug
LAG3	Targeted Therapy Directed by Genetic Testing in Treating Patients With Advanced Refractory Solid Tumors, Lymphomas, or Multiple Myeloma (The MATCH Screening Trial)	Active, not recruiting	N	No Results Available		Magnetic Resonance Imaging	Procedure
LAG3	Targeted Therapy Directed by Genetic Testing in Treating Patients With Advanced Refractory Solid Tumors, Lymphomas, or Multiple Myeloma (The MATCH Screening Trial)	Active, not recruiting	N	No Results Available		Nivolumab	Biological
LAG3	Targeted Therapy Directed by Genetic Testing in Treating Patients With Advanced Refractory Solid Tumors, Lymphomas, or Multiple Myeloma (The MATCH Screening Trial)	Active, not recruiting	N	No Results Available		Osimertinib	Drug
LAG3	Targeted Therapy Directed by Genetic Testing in Treating Patients With Advanced Refractory Solid Tumors, Lymphomas, or Multiple Myeloma (The MATCH Screening Trial)	Active, not recruiting	N	No Results Available		Palbociclib	Drug
LAG3	Targeted Therapy Directed by Genetic Testing in Treating Patients With Advanced Refractory Solid Tumors, Lymphomas, or Multiple Myeloma (The MATCH Screening Trial)	Active, not recruiting	N	No Results Available		Pertuzumab	Biological
LAG3	Targeted Therapy Directed by Genetic Testing in Treating Patients With Advanced Refractory Solid Tumors, Lymphomas, or Multiple Myeloma (The MATCH Screening Trial)	Active, not recruiting	N	No Results Available		PI3K-beta Inhibitor GSK2636771	Drug
LAG3	Targeted Therapy Directed by Genetic Testing in Treating Patients With Advanced Refractory Solid Tumors, Lymphomas, or Multiple Myeloma (The MATCH Screening Trial)	Active, not recruiting	N	No Results Available		Relatlimab	Biological
LAG3	Targeted Therapy Directed by Genetic Testing in Treating Patients With Advanced Refractory Solid Tumors, Lymphomas, or Multiple Myeloma (The MATCH Screening Trial)	Active, not recruiting	N	No Results Available		Sapanisertib	Drug
LAG3	Targeted Therapy Directed by Genetic Testing in Treating Patients With Advanced Refractory Solid Tumors, Lymphomas, or Multiple Myeloma (The MATCH Screening Trial)	Active, not recruiting	N	No Results Available		Sunitinib Malate	Drug
LAG3	Targeted Therapy Directed by Genetic Testing in Treating Patients With Advanced Refractory Solid Tumors, Lymphomas, or Multiple Myeloma (The MATCH Screening Trial)	Active, not recruiting	N	No Results Available		Taselisib	Drug
LAG3	Targeted Therapy Directed by Genetic Testing in Treating Patients With Advanced Refractory Solid Tumors, Lymphomas, or Multiple Myeloma (The MATCH Screening Trial)	Active, not recruiting	N	No Results Available		Trametinib	Drug
LAG3	Targeted Therapy Directed by Genetic Testing in Treating Patients With Advanced Refractory Solid Tumors, Lymphomas, or Multiple Myeloma (The MATCH Screening Trial)	Active, not recruiting	N	No Results Available		Trastuzumab	Biological
LAG3	Targeted Therapy Directed by Genetic Testing in Treating Patients With Advanced Refractory Solid Tumors, Lymphomas, or Multiple Myeloma (The MATCH Screening Trial)	Active, not recruiting	N	No Results Available		Trastuzumab Emtansine	Biological
LAG3	Targeted Therapy Directed by Genetic Testing in Treating Patients With Advanced Refractory Solid Tumors, Lymphomas, or Multiple Myeloma (The MATCH Screening Trial)	Active, not recruiting	N	No Results Available		Ulixertinib	Drug
LAG3	Targeted Therapy Directed by Genetic Testing in Treating Patients With Advanced Refractory Solid Tumors, Lymphomas, or Multiple Myeloma (The MATCH Screening Trial)	Active, not recruiting	N	No Results Available		Vismodegib	Drug
LAG3	Targeted Therapy Directed by Genetic Testing in Treating Patients With Advanced Refractory Solid Tumors, Lymphomas, or Multiple Myeloma (The MATCH Screening Trial)	Active, not recruiting	N	No Results Available				Phase 2
LAG3	Neoadjuvant-Adjuvant Pembrolizumab in Resectable Advanced Basal Cell Carcinoma of H&N	Recruiting	Y	No Results Available	Basal Cell Carcinoma of the Head and Neck
LAG3	Neoadjuvant-Adjuvant Pembrolizumab in Resectable Advanced Basal Cell Carcinoma of H&N	Recruiting	Y	No Results Available		Pembrolizumab	Drug
LAG3	Neoadjuvant-Adjuvant Pembrolizumab in Resectable Advanced Basal Cell Carcinoma of H&N	Recruiting	Y	No Results Available		Tissue collection	Other
LAG3	Neoadjuvant-Adjuvant Pembrolizumab in Resectable Advanced Basal Cell Carcinoma of H&N	Recruiting	Y	No Results Available				Phase 1
LAG3	Study of Nivolumab and Relatlimab in Patients With Microsatellite Stable (MSS) Advanced Colorectal Cancer	Recruiting	Y	No Results Available	Microsatellite Stable (MSS) Colorectal Adenocarcinomas
LAG3	Study of Nivolumab and Relatlimab in Patients With Microsatellite Stable (MSS) Advanced Colorectal Cancer	Recruiting	Y	No Results Available	Colorectal Adenocarcinoma
LAG3	Study of Nivolumab and Relatlimab in Patients With Microsatellite Stable (MSS) Advanced Colorectal Cancer	Recruiting	Y	No Results Available		Nivolumab	Drug
LAG3	Study of Nivolumab and Relatlimab in Patients With Microsatellite Stable (MSS) Advanced Colorectal Cancer	Recruiting	Y	No Results Available		Relatlimab	Drug
LAG3	Study of Nivolumab and Relatlimab in Patients With Microsatellite Stable (MSS) Advanced Colorectal Cancer	Recruiting	Y	No Results Available		Nivolumab	Drug
LAG3	Study of Nivolumab and Relatlimab in Patients With Microsatellite Stable (MSS) Advanced Colorectal Cancer	Recruiting	Y	No Results Available		Relatlimab	Drug
LAG3	Study of Nivolumab and Relatlimab in Patients With Microsatellite Stable (MSS) Advanced Colorectal Cancer	Recruiting	Y	No Results Available				Phase 2
LAG3	Study of Nivolumab and Relatlimab in Advanced Mismatch Repair Deficient Cancers Resistant to Prior PD-(L)1 Inhibitor	Recruiting	Y	No Results Available	Refractory MSI - H Solid Tumors Prior of PD-(L) 1 Therapy
LAG3	Study of Nivolumab and Relatlimab in Advanced Mismatch Repair Deficient Cancers Resistant to Prior PD-(L)1 Inhibitor	Recruiting	Y	No Results Available	MSI-H Tumors
LAG3	Study of Nivolumab and Relatlimab in Advanced Mismatch Repair Deficient Cancers Resistant to Prior PD-(L)1 Inhibitor	Recruiting	Y	No Results Available		Nivolumab	Drug
LAG3	Study of Nivolumab and Relatlimab in Advanced Mismatch Repair Deficient Cancers Resistant to Prior PD-(L)1 Inhibitor	Recruiting	Y	No Results Available		Relatlimab	Drug
LAG3	Study of Nivolumab and Relatlimab in Advanced Mismatch Repair Deficient Cancers Resistant to Prior PD-(L)1 Inhibitor	Recruiting	Y	No Results Available		Nivolumab	Drug
LAG3	Study of Nivolumab and Relatlimab in Advanced Mismatch Repair Deficient Cancers Resistant to Prior PD-(L)1 Inhibitor	Recruiting	Y	No Results Available		Relatlimab	Drug
LAG3	Study of Nivolumab and Relatlimab in Advanced Mismatch Repair Deficient Cancers Resistant to Prior PD-(L)1 Inhibitor	Recruiting	Y	No Results Available		Nivolumab	Drug
LAG3	Study of Nivolumab and Relatlimab in Advanced Mismatch Repair Deficient Cancers Resistant to Prior PD-(L)1 Inhibitor	Recruiting	Y	No Results Available		Relatlimab	Drug
LAG3	Study of Nivolumab and Relatlimab in Advanced Mismatch Repair Deficient Cancers Resistant to Prior PD-(L)1 Inhibitor	Recruiting	Y	No Results Available				Phase 2
LAG3	STEMVAC in Patients With Early Stage Triple Negative Breast Cancer	Recruiting	Y	No Results Available	Anatomic Stage IB Breast Cancer AJCC v8
LAG3	STEMVAC in Patients With Early Stage Triple Negative Breast Cancer	Recruiting	Y	No Results Available	Anatomic Stage II Breast Cancer AJCC v8
LAG3	STEMVAC in Patients With Early Stage Triple Negative Breast Cancer	Recruiting	Y	No Results Available	Anatomic Stage IIA Breast Cancer AJCC v8
LAG3	STEMVAC in Patients With Early Stage Triple Negative Breast Cancer	Recruiting	Y	No Results Available	Anatomic Stage IIB Breast Cancer AJCC v8
LAG3	STEMVAC in Patients With Early Stage Triple Negative Breast Cancer	Recruiting	Y	No Results Available	Anatomic Stage III Breast Cancer AJCC v8
LAG3	STEMVAC in Patients With Early Stage Triple Negative Breast Cancer	Recruiting	Y	No Results Available	Anatomic Stage IIIA Breast Cancer AJCC v8
LAG3	STEMVAC in Patients With Early Stage Triple Negative Breast Cancer	Recruiting	Y	No Results Available	Anatomic Stage IIIB Breast Cancer AJCC v8
LAG3	STEMVAC in Patients With Early Stage Triple Negative Breast Cancer	Recruiting	Y	No Results Available	Anatomic Stage IIIC Breast Cancer AJCC v8
LAG3	STEMVAC in Patients With Early Stage Triple Negative Breast Cancer	Recruiting	Y	No Results Available	Prognostic Stage IB Breast Cancer AJCC v8
LAG3	STEMVAC in Patients With Early Stage Triple Negative Breast Cancer	Recruiting	Y	No Results Available	Prognostic Stage II Breast Cancer AJCC v8
LAG3	STEMVAC in Patients With Early Stage Triple Negative Breast Cancer	Recruiting	Y	No Results Available	Prognostic Stage IIA Breast Cancer AJCC v8
LAG3	STEMVAC in Patients With Early Stage Triple Negative Breast Cancer	Recruiting	Y	No Results Available	Prognostic Stage IIB Breast Cancer AJCC v8
LAG3	STEMVAC in Patients With Early Stage Triple Negative Breast Cancer	Recruiting	Y	No Results Available	Prognostic Stage III Breast Cancer AJCC v8
LAG3	STEMVAC in Patients With Early Stage Triple Negative Breast Cancer	Recruiting	Y	No Results Available	Prognostic Stage IIIA Breast Cancer AJCC v8
LAG3	STEMVAC in Patients With Early Stage Triple Negative Breast Cancer	Recruiting	Y	No Results Available	Prognostic Stage IIIB Breast Cancer AJCC v8
LAG3	STEMVAC in Patients With Early Stage Triple Negative Breast Cancer	Recruiting	Y	No Results Available	Prognostic Stage IIIC Breast Cancer AJCC v8
LAG3	STEMVAC in Patients With Early Stage Triple Negative Breast Cancer	Recruiting	Y	No Results Available	Triple-Negative Breast Carcinoma
LAG3	STEMVAC in Patients With Early Stage Triple Negative Breast Cancer	Recruiting	Y	No Results Available		CD105/Yb-1/SOX2/CDH3/MDM2-polyepitope Plasmid DNA Vaccine	Biological
LAG3	STEMVAC in Patients With Early Stage Triple Negative Breast Cancer	Recruiting	Y	No Results Available		Sargramostim	Biological
LAG3	STEMVAC in Patients With Early Stage Triple Negative Breast Cancer	Recruiting	Y	No Results Available				Phase 2
LAG3	Study of Safety and Efficacy of Novel Immunotherapy Combinations in Patients With Triple Negative Breast Cancer (TNBC).	Terminated	N	No Results Available	Triple Negative Breast Cancer (TNBC)
LAG3	Study of Safety and Efficacy of Novel Immunotherapy Combinations in Patients With Triple Negative Breast Cancer (TNBC).	Terminated	N	No Results Available		spartalizumab	Biological
LAG3	Study of Safety and Efficacy of Novel Immunotherapy Combinations in Patients With Triple Negative Breast Cancer (TNBC).	Terminated	N	No Results Available		LAG525	Biological
LAG3	Study of Safety and Efficacy of Novel Immunotherapy Combinations in Patients With Triple Negative Breast Cancer (TNBC).	Terminated	N	No Results Available		NIR178	Drug
LAG3	Study of Safety and Efficacy of Novel Immunotherapy Combinations in Patients With Triple Negative Breast Cancer (TNBC).	Terminated	N	No Results Available		capmatinib	Drug
LAG3	Study of Safety and Efficacy of Novel Immunotherapy Combinations in Patients With Triple Negative Breast Cancer (TNBC).	Terminated	N	No Results Available		MCS110	Biological
LAG3	Study of Safety and Efficacy of Novel Immunotherapy Combinations in Patients With Triple Negative Breast Cancer (TNBC).	Terminated	N	No Results Available		canakinumab	Biological
LAG3	Study of Safety and Efficacy of Novel Immunotherapy Combinations in Patients With Triple Negative Breast Cancer (TNBC).	Terminated	N	No Results Available				Phase 1
LAG3	Study to Assess Safety,Tolerability,Efficacy of PM01183 and Atezolizumab in Patients w/ Advanced Small Cell Lung Cancer.	Unknown status	N	No Results Available	Carcinoma, Small Cell Lung
LAG3	Study to Assess Safety,Tolerability,Efficacy of PM01183 and Atezolizumab in Patients w/ Advanced Small Cell Lung Cancer.	Unknown status	N	No Results Available		PM 01183	Drug
LAG3	Study to Assess Safety,Tolerability,Efficacy of PM01183 and Atezolizumab in Patients w/ Advanced Small Cell Lung Cancer.	Unknown status	N	No Results Available		Atezolizumab	Drug
LAG3	Study to Assess Safety,Tolerability,Efficacy of PM01183 and Atezolizumab in Patients w/ Advanced Small Cell Lung Cancer.	Unknown status	N	No Results Available				Phase 1
LAG3	A Study to Assess LBL-007 in Combination With Toripalimab and Axitinib Tablets Subjects With Advanced Melanoma	Recruiting	Y	No Results Available	Advanced Melanoma
LAG3	A Study to Assess LBL-007 in Combination With Toripalimab and Axitinib Tablets Subjects With Advanced Melanoma	Recruiting	Y	No Results Available		LBL-007	Drug
LAG3	A Study to Assess LBL-007 in Combination With Toripalimab and Axitinib Tablets Subjects With Advanced Melanoma	Recruiting	Y	No Results Available		Toripalimab	Drug
LAG3	A Study to Assess LBL-007 in Combination With Toripalimab and Axitinib Tablets Subjects With Advanced Melanoma	Recruiting	Y	No Results Available		Axitinib Tablets	Drug
LAG3	A Study to Assess LBL-007 in Combination With Toripalimab and Axitinib Tablets Subjects With Advanced Melanoma	Recruiting	Y	No Results Available				Phase 1
LAG3	PSCA-CAR T Cells in Treating Patients With PSCA+ Metastatic Castration Resistant Prostate Cancer	Recruiting	Y	No Results Available	Castration-Resistant Prostate Carcinoma
LAG3	PSCA-CAR T Cells in Treating Patients With PSCA+ Metastatic Castration Resistant Prostate Cancer	Recruiting	Y	No Results Available	Metastatic Prostate Carcinoma
LAG3	PSCA-CAR T Cells in Treating Patients With PSCA+ Metastatic Castration Resistant Prostate Cancer	Recruiting	Y	No Results Available	Stage IV Prostate Cancer AJCC v8
LAG3	PSCA-CAR T Cells in Treating Patients With PSCA+ Metastatic Castration Resistant Prostate Cancer	Recruiting	Y	No Results Available	Stage IVA Prostate Cancer AJCC v8
LAG3	PSCA-CAR T Cells in Treating Patients With PSCA+ Metastatic Castration Resistant Prostate Cancer	Recruiting	Y	No Results Available	Stage IVB Prostate Cancer AJCC v8
LAG3	PSCA-CAR T Cells in Treating Patients With PSCA+ Metastatic Castration Resistant Prostate Cancer	Recruiting	Y	No Results Available		Autologous Anti-PSCA-CAR-4-1BB/TCRzeta-CD19t-expressing T-lymphocytes	Biological
LAG3	PSCA-CAR T Cells in Treating Patients With PSCA+ Metastatic Castration Resistant Prostate Cancer	Recruiting	Y	No Results Available		Cyclophosphamide	Drug
LAG3	PSCA-CAR T Cells in Treating Patients With PSCA+ Metastatic Castration Resistant Prostate Cancer	Recruiting	Y	No Results Available		Fludarabine	Drug
LAG3	PSCA-CAR T Cells in Treating Patients With PSCA+ Metastatic Castration Resistant Prostate Cancer	Recruiting	Y	No Results Available		Fludarabine Phosphate	Drug
LAG3	PSCA-CAR T Cells in Treating Patients With PSCA+ Metastatic Castration Resistant Prostate Cancer	Recruiting	Y	No Results Available				Phase 1
LAG3	Modified Immune Cells (TAG72-CAR T Cells) for the Treatment of Patients With Platinum Resistant Epithelial Ovarian Cancer	Recruiting	Y	No Results Available	Platinum-Resistant Ovarian Carcinoma
LAG3	Modified Immune Cells (TAG72-CAR T Cells) for the Treatment of Patients With Platinum Resistant Epithelial Ovarian Cancer	Recruiting	Y	No Results Available		Chimeric Antigen Receptor T-cells	Biological
LAG3	Modified Immune Cells (TAG72-CAR T Cells) for the Treatment of Patients With Platinum Resistant Epithelial Ovarian Cancer	Recruiting	Y	No Results Available		Cyclophosphamide	Drug
LAG3	Modified Immune Cells (TAG72-CAR T Cells) for the Treatment of Patients With Platinum Resistant Epithelial Ovarian Cancer	Recruiting	Y	No Results Available		Fludarabine	Drug
LAG3	Modified Immune Cells (TAG72-CAR T Cells) for the Treatment of Patients With Platinum Resistant Epithelial Ovarian Cancer	Recruiting	Y	No Results Available				Phase 1
LAG3	Neoadjuvant Pembrolizumab(Pbr)/Nab-Paclitaxel Followed by Pbr/Epirubicin/Cyclophosphamide in TNBC	Completed	N	No Results Available	Malignant Neoplasm of Breast
LAG3	Neoadjuvant Pembrolizumab(Pbr)/Nab-Paclitaxel Followed by Pbr/Epirubicin/Cyclophosphamide in TNBC	Completed	N	No Results Available		Pembrolizumab	Drug
LAG3	Neoadjuvant Pembrolizumab(Pbr)/Nab-Paclitaxel Followed by Pbr/Epirubicin/Cyclophosphamide in TNBC	Completed	N	No Results Available		nab-paclitaxel	Drug
LAG3	Neoadjuvant Pembrolizumab(Pbr)/Nab-Paclitaxel Followed by Pbr/Epirubicin/Cyclophosphamide in TNBC	Completed	N	No Results Available		Epirubicin	Drug
LAG3	Neoadjuvant Pembrolizumab(Pbr)/Nab-Paclitaxel Followed by Pbr/Epirubicin/Cyclophosphamide in TNBC	Completed	N	No Results Available		Cyclophosphamide	Drug
LAG3	Neoadjuvant Pembrolizumab(Pbr)/Nab-Paclitaxel Followed by Pbr/Epirubicin/Cyclophosphamide in TNBC	Completed	N	No Results Available				Phase 2
LAG3	An Investigational Study of Immunotherapy Combinations With Chemotherapy in Patients With Gastric or Gastroesophageal Junction (GEJ) Cancers	Active, not recruiting	N	Has Results	Gastric Cancer
LAG3	An Investigational Study of Immunotherapy Combinations With Chemotherapy in Patients With Gastric or Gastroesophageal Junction (GEJ) Cancers	Active, not recruiting	N	Has Results	Cancer of the Stomach
LAG3	An Investigational Study of Immunotherapy Combinations With Chemotherapy in Patients With Gastric or Gastroesophageal Junction (GEJ) Cancers	Active, not recruiting	N	Has Results	Esophagogastric Junction
LAG3	An Investigational Study of Immunotherapy Combinations With Chemotherapy in Patients With Gastric or Gastroesophageal Junction (GEJ) Cancers	Active, not recruiting	N	Has Results		BMS-986213	Biological
LAG3	An Investigational Study of Immunotherapy Combinations With Chemotherapy in Patients With Gastric or Gastroesophageal Junction (GEJ) Cancers	Active, not recruiting	N	Has Results		Nivolumab	Biological
LAG3	An Investigational Study of Immunotherapy Combinations With Chemotherapy in Patients With Gastric or Gastroesophageal Junction (GEJ) Cancers	Active, not recruiting	N	Has Results		XELOX	Drug
LAG3	An Investigational Study of Immunotherapy Combinations With Chemotherapy in Patients With Gastric or Gastroesophageal Junction (GEJ) Cancers	Active, not recruiting	N	Has Results		FOLFOX	Drug
LAG3	An Investigational Study of Immunotherapy Combinations With Chemotherapy in Patients With Gastric or Gastroesophageal Junction (GEJ) Cancers	Active, not recruiting	N	Has Results		SOX	Drug
LAG3	An Investigational Study of Immunotherapy Combinations With Chemotherapy in Patients With Gastric or Gastroesophageal Junction (GEJ) Cancers	Active, not recruiting	N	Has Results				Phase 2
LAG3	Nivolumab +/- Relatlimab Prior to Chemoradiation With II/III Gastro/Esophageal Cancer	Active, not recruiting	N	No Results Available	Gastric Cancer
LAG3	Nivolumab +/- Relatlimab Prior to Chemoradiation With II/III Gastro/Esophageal Cancer	Active, not recruiting	N	No Results Available	Esophageal Cancer
LAG3	Nivolumab +/- Relatlimab Prior to Chemoradiation With II/III Gastro/Esophageal Cancer	Active, not recruiting	N	No Results Available	GastroEsophageal Cancer
LAG3	Nivolumab +/- Relatlimab Prior to Chemoradiation With II/III Gastro/Esophageal Cancer	Active, not recruiting	N	No Results Available		Nivolumab	Drug
LAG3	Nivolumab +/- Relatlimab Prior to Chemoradiation With II/III Gastro/Esophageal Cancer	Active, not recruiting	N	No Results Available		Relatlimab	Drug
LAG3	Nivolumab +/- Relatlimab Prior to Chemoradiation With II/III Gastro/Esophageal Cancer	Active, not recruiting	N	No Results Available		Carboplatin	Drug
LAG3	Nivolumab +/- Relatlimab Prior to Chemoradiation With II/III Gastro/Esophageal Cancer	Active, not recruiting	N	No Results Available		Paclitaxel	Drug
LAG3	Nivolumab +/- Relatlimab Prior to Chemoradiation With II/III Gastro/Esophageal Cancer	Active, not recruiting	N	No Results Available		Radiation	Radiation
LAG3	Nivolumab +/- Relatlimab Prior to Chemoradiation With II/III Gastro/Esophageal Cancer	Active, not recruiting	N	No Results Available				Phase 1
LAG3	Personalized Immunotherapy in Patients With Recurrent /Metastatic SCCHN That Have Progressed on Prior Immunotherapy	Recruiting	Y	No Results Available	Squamous Cell Carcinoma of the Head and Neck
LAG3	Personalized Immunotherapy in Patients With Recurrent /Metastatic SCCHN That Have Progressed on Prior Immunotherapy	Recruiting	Y	No Results Available		Nivolumab+Relatlimab	Drug
LAG3	Personalized Immunotherapy in Patients With Recurrent /Metastatic SCCHN That Have Progressed on Prior Immunotherapy	Recruiting	Y	No Results Available		Nivolumab+Ipilimumab	Drug
LAG3	Personalized Immunotherapy in Patients With Recurrent /Metastatic SCCHN That Have Progressed on Prior Immunotherapy	Recruiting	Y	No Results Available				Phase 2
LAG3	REACTION (Radiation Enhanced Assessment of Combination Therapies in Immuno-ONcology) - Nivolumab or Nivolumab in Combination With Other Immuno-oncology (IO) Agents After Targeted Systemic Radiation in Patients With Advanced Esophagogastric Cancer	Recruiting	Y	No Results Available	Gastroesophageal Cancer
LAG3	REACTION (Radiation Enhanced Assessment of Combination Therapies in Immuno-ONcology) - Nivolumab or Nivolumab in Combination With Other Immuno-oncology (IO) Agents After Targeted Systemic Radiation in Patients With Advanced Esophagogastric Cancer	Recruiting	Y	No Results Available	Immune Checkpoint Inhibition
LAG3	REACTION (Radiation Enhanced Assessment of Combination Therapies in Immuno-ONcology) - Nivolumab or Nivolumab in Combination With Other Immuno-oncology (IO) Agents After Targeted Systemic Radiation in Patients With Advanced Esophagogastric Cancer	Recruiting	Y	No Results Available		Nivolumab	Drug
LAG3	REACTION (Radiation Enhanced Assessment of Combination Therapies in Immuno-ONcology) - Nivolumab or Nivolumab in Combination With Other Immuno-oncology (IO) Agents After Targeted Systemic Radiation in Patients With Advanced Esophagogastric Cancer	Recruiting	Y	No Results Available		Relatlimab	Drug
LAG3	REACTION (Radiation Enhanced Assessment of Combination Therapies in Immuno-ONcology) - Nivolumab or Nivolumab in Combination With Other Immuno-oncology (IO) Agents After Targeted Systemic Radiation in Patients With Advanced Esophagogastric Cancer	Recruiting	Y	No Results Available				Phase 1
LAG3	REACTION (Radiation Enhanced Assessment of Combination Therapies in Immuno-ONcology) - Nivolumab or Nivolumab in Combination With Other Immuno-oncology (IO) Agents After Targeted Systemic Radiation in Patients With Advanced Esophagogastric Cancer	Recruiting	Y	No Results Available				Phase 2
LAG3	Relatlimab With Nivolumab and 5-Azacytidine for the Treatment of AML	Recruiting	Y	No Results Available	Acute Myeloid Leukemia
LAG3	Relatlimab With Nivolumab and 5-Azacytidine for the Treatment of AML	Recruiting	Y	No Results Available		Azacitidine Injection	Drug
LAG3	Relatlimab With Nivolumab and 5-Azacytidine for the Treatment of AML	Recruiting	Y	No Results Available		Nivolumab	Drug
LAG3	Relatlimab With Nivolumab and 5-Azacytidine for the Treatment of AML	Recruiting	Y	No Results Available		Relatlimab	Drug
LAG3	Relatlimab With Nivolumab and 5-Azacytidine for the Treatment of AML	Recruiting	Y	No Results Available				Phase 2
LAG3	Feasibility and Efficacy of Perioperative Nivolumab With or Without Relatlimab for Patients With Potentially Resectable Hepatocellular Carcinoma (HCC)	Recruiting	Y	No Results Available	Hepatocellular Carcinoma
LAG3	Feasibility and Efficacy of Perioperative Nivolumab With or Without Relatlimab for Patients With Potentially Resectable Hepatocellular Carcinoma (HCC)	Recruiting	Y	No Results Available		Nivolumab	Drug
LAG3	Feasibility and Efficacy of Perioperative Nivolumab With or Without Relatlimab for Patients With Potentially Resectable Hepatocellular Carcinoma (HCC)	Recruiting	Y	No Results Available		Relatlimab	Drug
LAG3	Feasibility and Efficacy of Perioperative Nivolumab With or Without Relatlimab for Patients With Potentially Resectable Hepatocellular Carcinoma (HCC)	Recruiting	Y	No Results Available				Phase 1
LAG3	An Investigational Immuno-therapy Study to Investigate the Safety and Effectiveness of Nivolumab, and Nivolumab Combination Therapy in Virus-associated Tumors	Completed	N	Has Results	Various Advanced Cancer
LAG3	An Investigational Immuno-therapy Study to Investigate the Safety and Effectiveness of Nivolumab, and Nivolumab Combination Therapy in Virus-associated Tumors	Completed	N	Has Results		Nivolumab	Drug
LAG3	An Investigational Immuno-therapy Study to Investigate the Safety and Effectiveness of Nivolumab, and Nivolumab Combination Therapy in Virus-associated Tumors	Completed	N	Has Results		Ipilimumab	Drug
LAG3	An Investigational Immuno-therapy Study to Investigate the Safety and Effectiveness of Nivolumab, and Nivolumab Combination Therapy in Virus-associated Tumors	Completed	N	Has Results		Relatlimab	Drug
LAG3	An Investigational Immuno-therapy Study to Investigate the Safety and Effectiveness of Nivolumab, and Nivolumab Combination Therapy in Virus-associated Tumors	Completed	N	Has Results		Daratumumab	Drug
LAG3	An Investigational Immuno-therapy Study to Investigate the Safety and Effectiveness of Nivolumab, and Nivolumab Combination Therapy in Virus-associated Tumors	Completed	N	Has Results				Phase 1
LAG3	An Investigational Immuno-therapy Study to Investigate the Safety and Effectiveness of Nivolumab, and Nivolumab Combination Therapy in Virus-associated Tumors	Completed	N	Has Results				Phase 2
LAG3	A Study of Nivolumab and Relatlimab in Combination With Bevacizumab in Advanced Liver Cancer	Recruiting	Y	No Results Available	Carcinoma, Hepatocellular
LAG3	A Study of Nivolumab and Relatlimab in Combination With Bevacizumab in Advanced Liver Cancer	Recruiting	Y	No Results Available		Relatlimab	Drug
LAG3	A Study of Nivolumab and Relatlimab in Combination With Bevacizumab in Advanced Liver Cancer	Recruiting	Y	No Results Available		Nivolumab	Drug
LAG3	A Study of Nivolumab and Relatlimab in Combination With Bevacizumab in Advanced Liver Cancer	Recruiting	Y	No Results Available		Bevacizumab	Drug
LAG3	A Study of Nivolumab and Relatlimab in Combination With Bevacizumab in Advanced Liver Cancer	Recruiting	Y	No Results Available		Placebo	Other
LAG3	A Study of Nivolumab and Relatlimab in Combination With Bevacizumab in Advanced Liver Cancer	Recruiting	Y	No Results Available				Phase 1
LAG3	A Study of Nivolumab and Relatlimab in Combination With Bevacizumab in Advanced Liver Cancer	Recruiting	Y	No Results Available				Phase 2
LAG3	Immuno-Oncology Drugs Elotuzumab, Anti-LAG-3 and Anti-TIGIT	Recruiting	Y	No Results Available	Multiple Myeloma
LAG3	Immuno-Oncology Drugs Elotuzumab, Anti-LAG-3 and Anti-TIGIT	Recruiting	Y	No Results Available	Relapsed Refractory Multiple Myeloma
LAG3	Immuno-Oncology Drugs Elotuzumab, Anti-LAG-3 and Anti-TIGIT	Recruiting	Y	No Results Available		Elotuzumab, pomalidomide, dexamethasone	Drug
LAG3	Immuno-Oncology Drugs Elotuzumab, Anti-LAG-3 and Anti-TIGIT	Recruiting	Y	No Results Available		Anti-LAG-3	Drug
LAG3	Immuno-Oncology Drugs Elotuzumab, Anti-LAG-3 and Anti-TIGIT	Recruiting	Y	No Results Available		Anti-LAG-3 + Pomalidimide + Dexamethasone	Drug
LAG3	Immuno-Oncology Drugs Elotuzumab, Anti-LAG-3 and Anti-TIGIT	Recruiting	Y	No Results Available		Anti-TIGIT	Drug
LAG3	Immuno-Oncology Drugs Elotuzumab, Anti-LAG-3 and Anti-TIGIT	Recruiting	Y	No Results Available		Anti-TIGIT + Pomalidimide + Dexamethasone	Drug
LAG3	Immuno-Oncology Drugs Elotuzumab, Anti-LAG-3 and Anti-TIGIT	Recruiting	Y	No Results Available				Phase 1
LAG3	Immuno-Oncology Drugs Elotuzumab, Anti-LAG-3 and Anti-TIGIT	Recruiting	Y	No Results Available				Phase 2
LAG3	Nivolumab for Treatment of Squamous Cell Carcinoma of the Skin	Recruiting	Y	No Results Available	Squamous Cell Carcinoma of the Skin
LAG3	Nivolumab for Treatment of Squamous Cell Carcinoma of the Skin	Recruiting	Y	No Results Available		Nivolumab	Drug
LAG3	Nivolumab for Treatment of Squamous Cell Carcinoma of the Skin	Recruiting	Y	No Results Available		Nivolumab plus Relatlimab	Drug
LAG3	Nivolumab for Treatment of Squamous Cell Carcinoma of the Skin	Recruiting	Y	No Results Available				Phase 2
LAG3	Neoadjuvant Study With Combination Immuno-oncology for Primary Clear Cell Renal Cell Cancer	Recruiting	Y	No Results Available	Renal Cell Carcinoma
LAG3	Neoadjuvant Study With Combination Immuno-oncology for Primary Clear Cell Renal Cell Cancer	Recruiting	Y	No Results Available		Neoadjuvant nivolumab	Drug
LAG3	Neoadjuvant Study With Combination Immuno-oncology for Primary Clear Cell Renal Cell Cancer	Recruiting	Y	No Results Available		Neoadjuvant ipilimumab	Drug
LAG3	Neoadjuvant Study With Combination Immuno-oncology for Primary Clear Cell Renal Cell Cancer	Recruiting	Y	No Results Available		Neoadjuvant relatlimab	Drug
LAG3	Neoadjuvant Study With Combination Immuno-oncology for Primary Clear Cell Renal Cell Cancer	Recruiting	Y	No Results Available				Phase 2
LAG3	A Study to Evaluate the Safety, Tolerability, Drug Levels, and Preliminary Efficacy of Relatlimab Plus Nivolumab in Pediatric and Young Adults With Hodgkin and Non-Hodgkin Lymphoma	Recruiting	Y	No Results Available	Lymphoma, Non-Hodgkin
LAG3	A Study to Evaluate the Safety, Tolerability, Drug Levels, and Preliminary Efficacy of Relatlimab Plus Nivolumab in Pediatric and Young Adults With Hodgkin and Non-Hodgkin Lymphoma	Recruiting	Y	No Results Available	Hodgkin Disease
LAG3	A Study to Evaluate the Safety, Tolerability, Drug Levels, and Preliminary Efficacy of Relatlimab Plus Nivolumab in Pediatric and Young Adults With Hodgkin and Non-Hodgkin Lymphoma	Recruiting	Y	No Results Available		Relatlimab	Drug
LAG3	A Study to Evaluate the Safety, Tolerability, Drug Levels, and Preliminary Efficacy of Relatlimab Plus Nivolumab in Pediatric and Young Adults With Hodgkin and Non-Hodgkin Lymphoma	Recruiting	Y	No Results Available		Nivolumab	Drug
LAG3	A Study to Evaluate the Safety, Tolerability, Drug Levels, and Preliminary Efficacy of Relatlimab Plus Nivolumab in Pediatric and Young Adults With Hodgkin and Non-Hodgkin Lymphoma	Recruiting	Y	No Results Available				Phase 1
LAG3	A Study to Evaluate the Safety, Tolerability, Drug Levels, and Preliminary Efficacy of Relatlimab Plus Nivolumab in Pediatric and Young Adults With Hodgkin and Non-Hodgkin Lymphoma	Recruiting	Y	No Results Available				Phase 2
LAG3	Neoadjuvant Immune Checkpoint Inhibition and Novel IO Combinations in Early-stage Colon Cancer	Recruiting	Y	No Results Available	Colon Carcinoma
LAG3	Neoadjuvant Immune Checkpoint Inhibition and Novel IO Combinations in Early-stage Colon Cancer	Recruiting	Y	No Results Available		Nivolumab	Drug
LAG3	Neoadjuvant Immune Checkpoint Inhibition and Novel IO Combinations in Early-stage Colon Cancer	Recruiting	Y	No Results Available		Ipilimumab	Drug
LAG3	Neoadjuvant Immune Checkpoint Inhibition and Novel IO Combinations in Early-stage Colon Cancer	Recruiting	Y	No Results Available		Celecoxib 200mg	Drug
LAG3	Neoadjuvant Immune Checkpoint Inhibition and Novel IO Combinations in Early-stage Colon Cancer	Recruiting	Y	No Results Available		BMS-986253	Drug
LAG3	Neoadjuvant Immune Checkpoint Inhibition and Novel IO Combinations in Early-stage Colon Cancer	Recruiting	Y	No Results Available		BMS-986016	Drug
LAG3	Neoadjuvant Immune Checkpoint Inhibition and Novel IO Combinations in Early-stage Colon Cancer	Recruiting	Y	No Results Available				Phase 2
LAG3	The Effect of Diet and Exercise on ImmuNotherapy and the Microbiome (EDEN)	Recruiting	Y	No Results Available	Melanoma
LAG3	The Effect of Diet and Exercise on ImmuNotherapy and the Microbiome (EDEN)	Recruiting	Y	No Results Available		Intervention Arm	Behavioral
LAG3	The Effect of Diet and Exercise on ImmuNotherapy and the Microbiome (EDEN)	Recruiting	Y	No Results Available		Control	Behavioral
LAG3	The Effect of Diet and Exercise on ImmuNotherapy and the Microbiome (EDEN)	Recruiting	Y	No Results Available				Not Applicable
LAG3	A Phase 1/2 Safety Study of Intratumorally Dosed INT230-6	Completed	N	No Results Available	Breast Cancer
LAG3	A Phase 1/2 Safety Study of Intratumorally Dosed INT230-6	Completed	N	No Results Available	Head and Neck Cancer
LAG3	A Phase 1/2 Safety Study of Intratumorally Dosed INT230-6	Completed	N	No Results Available	Squamous Cell Carcinoma
LAG3	A Phase 1/2 Safety Study of Intratumorally Dosed INT230-6	Completed	N	No Results Available	Lymphoma
LAG3	A Phase 1/2 Safety Study of Intratumorally Dosed INT230-6	Completed	N	No Results Available	Pancreatic Cancer
LAG3	A Phase 1/2 Safety Study of Intratumorally Dosed INT230-6	Completed	N	No Results Available	Liver Cancer
LAG3	A Phase 1/2 Safety Study of Intratumorally Dosed INT230-6	Completed	N	No Results Available	Colon Cancer
LAG3	A Phase 1/2 Safety Study of Intratumorally Dosed INT230-6	Completed	N	No Results Available	Lung Cancer
LAG3	A Phase 1/2 Safety Study of Intratumorally Dosed INT230-6	Completed	N	No Results Available	Bile Duct Cancer
LAG3	A Phase 1/2 Safety Study of Intratumorally Dosed INT230-6	Completed	N	No Results Available	Chordoma of Sacrum
LAG3	A Phase 1/2 Safety Study of Intratumorally Dosed INT230-6	Completed	N	No Results Available	Sarcoma
LAG3	A Phase 1/2 Safety Study of Intratumorally Dosed INT230-6	Completed	N	No Results Available		INT230-6	Drug
LAG3	A Phase 1/2 Safety Study of Intratumorally Dosed INT230-6	Completed	N	No Results Available		anti-PD-1 antibody	Biological
LAG3	A Phase 1/2 Safety Study of Intratumorally Dosed INT230-6	Completed	N	No Results Available		anti-CTLA-4 antibody	Biological
LAG3	A Phase 1/2 Safety Study of Intratumorally Dosed INT230-6	Completed	N	No Results Available				Phase 1
LAG3	A Phase 1/2 Safety Study of Intratumorally Dosed INT230-6	Completed	N	No Results Available				Phase 2
IDO1	Indoleamine 2,3-Dioxygenase (IDO) Inhibitor in Healthy Volunteers	Unknown status	N	No Results Available	Advanced Solid Tumors			Phase 1
IDO1	Indoleamine 2,3-Dioxygenase (IDO) Inhibitor in Healthy Volunteers	Unknown status	N	No Results Available		DN1406131	Drug	Phase 1
IDO1	Indoleamine 2,3-Dioxygenase (IDO) Inhibitor in Healthy Volunteers	Unknown status	N	No Results Available		Placebo	Drug	Phase 1
IDO1	Neoadjuvant Celecoxib in Newly Diagnosed Patients With Endometrial Carcinoma	Unknown status	N	No Results Available	Endometrium Cancer			Phase 2
IDO1	Neoadjuvant Celecoxib in Newly Diagnosed Patients With Endometrial Carcinoma	Unknown status	N	No Results Available		Celecoxib 200mg capsule	Drug	Phase 2
IDO1	Safety of Navoximod and NLG802 With Stereotactic Body Radiotherapy (SBRT) Treatment of Advanced Solid Tumors	Withdrawn	N	No Results Available	Advanced Solid Tumors			Phase 1
IDO1	Safety of Navoximod and NLG802 With Stereotactic Body Radiotherapy (SBRT) Treatment of Advanced Solid Tumors	Withdrawn	N	No Results Available		Stereotactic Body Radiotherapy (SBRT)	Radiation	Phase 1
IDO1	Safety of Navoximod and NLG802 With Stereotactic Body Radiotherapy (SBRT) Treatment of Advanced Solid Tumors	Withdrawn	N	No Results Available		navoximod	Drug	Phase 1
IDO1	Safety of Navoximod and NLG802 With Stereotactic Body Radiotherapy (SBRT) Treatment of Advanced Solid Tumors	Withdrawn	N	No Results Available		NLG802 (indoximod Prodrug)	Drug	Phase 1
IDO1	Durvalumab and Epacadostat for Treatment of Unresectable, Recurrent, or Metastatic Epstein-Barr Virus Positive Nasopharyngeal Cancer	Withdrawn	N	No Results Available	Epstein-Barr Virus Positive			Phase 2
IDO1	Durvalumab and Epacadostat for Treatment of Unresectable, Recurrent, or Metastatic Epstein-Barr Virus Positive Nasopharyngeal Cancer	Withdrawn	N	No Results Available	Metastatic Nasopharyngeal Carcinoma			Phase 2
IDO1	Durvalumab and Epacadostat for Treatment of Unresectable, Recurrent, or Metastatic Epstein-Barr Virus Positive Nasopharyngeal Cancer	Withdrawn	N	No Results Available	Recurrent Nasopharyngeal Carcinoma			Phase 2
IDO1	Durvalumab and Epacadostat for Treatment of Unresectable, Recurrent, or Metastatic Epstein-Barr Virus Positive Nasopharyngeal Cancer	Withdrawn	N	No Results Available	Stage III Nasopharyngeal Carcinoma			Phase 2
IDO1	Durvalumab and Epacadostat for Treatment of Unresectable, Recurrent, or Metastatic Epstein-Barr Virus Positive Nasopharyngeal Cancer	Withdrawn	N	No Results Available	Stage IV Nasopharyngeal Carcinoma			Phase 2
IDO1	Durvalumab and Epacadostat for Treatment of Unresectable, Recurrent, or Metastatic Epstein-Barr Virus Positive Nasopharyngeal Cancer	Withdrawn	N	No Results Available	Stage IVA Nasopharyngeal Carcinoma			Phase 2
IDO1	Durvalumab and Epacadostat for Treatment of Unresectable, Recurrent, or Metastatic Epstein-Barr Virus Positive Nasopharyngeal Cancer	Withdrawn	N	No Results Available	Stage IVB Nasopharyngeal Carcinoma			Phase 2
IDO1	Durvalumab and Epacadostat for Treatment of Unresectable, Recurrent, or Metastatic Epstein-Barr Virus Positive Nasopharyngeal Cancer	Withdrawn	N	No Results Available		Durvalumab	Biological	Phase 2
IDO1	Durvalumab and Epacadostat for Treatment of Unresectable, Recurrent, or Metastatic Epstein-Barr Virus Positive Nasopharyngeal Cancer	Withdrawn	N	No Results Available		Epacadostat	Drug	Phase 2
IDO1	First in Patient Study for PF-06840003 in Malignant Gliomas	Terminated	N	Has Results	Oligodendroglioma			Phase 1
IDO1	First in Patient Study for PF-06840003 in Malignant Gliomas	Terminated	N	Has Results	Astrocytoma			Phase 1
IDO1	First in Patient Study for PF-06840003 in Malignant Gliomas	Terminated	N	Has Results	Malignant Glioma			Phase 1
IDO1	First in Patient Study for PF-06840003 in Malignant Gliomas	Terminated	N	Has Results		PF-06840003	Drug	Phase 1
IDO1	Testing Whether the Combination of Two Immunotherapy Drugs Have Activity in Recurrent or Persistent Clear Cell Ovarian Cancer	Active, not recruiting	N	Has Results	Malignant Ovarian Clear Cell Tumor			Phase 2
IDO1	Testing Whether the Combination of Two Immunotherapy Drugs Have Activity in Recurrent or Persistent Clear Cell Ovarian Cancer	Active, not recruiting	N	Has Results	Recurrent Ovarian Carcinoma			Phase 2
IDO1	Testing Whether the Combination of Two Immunotherapy Drugs Have Activity in Recurrent or Persistent Clear Cell Ovarian Cancer	Active, not recruiting	N	Has Results		Epacadostat	Drug	Phase 2
IDO1	Testing Whether the Combination of Two Immunotherapy Drugs Have Activity in Recurrent or Persistent Clear Cell Ovarian Cancer	Active, not recruiting	N	Has Results		Pembrolizumab	Biological	Phase 2
IDO1	Study of MK-7162 in Combination With Pembrolizumab (MK-3475) in Adult Participants With Advanced Solid Tumors (MK-7162-002)	Completed	N	Has Results	Solid Neoplasms			Phase 1
IDO1	Study of MK-7162 in Combination With Pembrolizumab (MK-3475) in Adult Participants With Advanced Solid Tumors (MK-7162-002)	Completed	N	Has Results		MK-7162	Drug	Phase 1
IDO1	Study of MK-7162 in Combination With Pembrolizumab (MK-3475) in Adult Participants With Advanced Solid Tumors (MK-7162-002)	Completed	N	Has Results		Pembrolizumab	Biological	Phase 1
CD86	Abatacept, Ixazomib Citrate, and Dexamethasone in Treating Patients With Multiple Myeloma Resistant to Chemotherapy	Active, not recruiting	N	No Results Available	Recurrent Plasma Cell Myeloma			Phase 2
CD86	Abatacept, Ixazomib Citrate, and Dexamethasone in Treating Patients With Multiple Myeloma Resistant to Chemotherapy	Active, not recruiting	N	No Results Available	Refractory Plasma Cell Myeloma			Phase 2
CD86	Abatacept, Ixazomib Citrate, and Dexamethasone in Treating Patients With Multiple Myeloma Resistant to Chemotherapy	Active, not recruiting	N	No Results Available		Abatacept	Biological	Phase 2
CD86	Abatacept, Ixazomib Citrate, and Dexamethasone in Treating Patients With Multiple Myeloma Resistant to Chemotherapy	Active, not recruiting	N	No Results Available		Dexamethasone	Drug	Phase 2
CD86	Abatacept, Ixazomib Citrate, and Dexamethasone in Treating Patients With Multiple Myeloma Resistant to Chemotherapy	Active, not recruiting	N	No Results Available		Ixazomib Citrate	Drug	Phase 2
CD86	Abatacept, Ixazomib Citrate, and Dexamethasone in Treating Patients With Multiple Myeloma Resistant to Chemotherapy	Active, not recruiting	N	No Results Available		Laboratory Biomarker Analysis	Other	Phase 2
CD80	Bone Marrow Transplantation in Treating Patients With Hematologic Cancer	Completed	N	No Results Available	Leukemia
CD80	Bone Marrow Transplantation in Treating Patients With Hematologic Cancer	Completed	N	No Results Available	Lymphoma
CD80	Bone Marrow Transplantation in Treating Patients With Hematologic Cancer	Completed	N	No Results Available	Multiple Myeloma and Plasma Cell Neoplasm
CD80	Bone Marrow Transplantation in Treating Patients With Hematologic Cancer	Completed	N	No Results Available	Myelodysplastic Syndromes
CD80	Bone Marrow Transplantation in Treating Patients With Hematologic Cancer	Completed	N	No Results Available		cyclophosphamide	Drug
CD80	Bone Marrow Transplantation in Treating Patients With Hematologic Cancer	Completed	N	No Results Available		cyclosporine	Drug
CD80	Bone Marrow Transplantation in Treating Patients With Hematologic Cancer	Completed	N	No Results Available		methotrexate	Drug
CD80	Bone Marrow Transplantation in Treating Patients With Hematologic Cancer	Completed	N	No Results Available		allogeneic bone marrow transplantation	Procedure
CD80	Bone Marrow Transplantation in Treating Patients With Hematologic Cancer	Completed	N	No Results Available		in vitro-treated bone marrow transplantation	Procedure
CD80	Bone Marrow Transplantation in Treating Patients With Hematologic Cancer	Completed	N	No Results Available		radiation therapy	Radiation
CD80	Bone Marrow Transplantation in Treating Patients With Hematologic Cancer	Completed	N	No Results Available				Phase 2
PDCD1LG2	Efficacy Comparison of Dostarlimab Plus Chemotherapy Versus Pembrolizumab Plus Chemotherapy in Participants With Metastatic Non-squamous Non-small Cell Lung Cancer (NSCLC)	Active, not recruiting	N	No Results Available	Lung Cancer, Non-Small Cell
PDCD1LG2	Efficacy Comparison of Dostarlimab Plus Chemotherapy Versus Pembrolizumab Plus Chemotherapy in Participants With Metastatic Non-squamous Non-small Cell Lung Cancer (NSCLC)	Active, not recruiting	N	No Results Available		Dostarlimab	Drug
PDCD1LG2	Efficacy Comparison of Dostarlimab Plus Chemotherapy Versus Pembrolizumab Plus Chemotherapy in Participants With Metastatic Non-squamous Non-small Cell Lung Cancer (NSCLC)	Active, not recruiting	N	No Results Available		Pembrolizumab	Drug
PDCD1LG2	Efficacy Comparison of Dostarlimab Plus Chemotherapy Versus Pembrolizumab Plus Chemotherapy in Participants With Metastatic Non-squamous Non-small Cell Lung Cancer (NSCLC)	Active, not recruiting	N	No Results Available		Chemotherapy	Drug
PDCD1LG2	Efficacy Comparison of Dostarlimab Plus Chemotherapy Versus Pembrolizumab Plus Chemotherapy in Participants With Metastatic Non-squamous Non-small Cell Lung Cancer (NSCLC)	Active, not recruiting	N	No Results Available				Phase 2
PDCD1LG2	Safety and Efficacy of Pembrolizumab Compared to Placebo in Resected High-risk Stage II Melanoma (MK-3475-716/KEYNOTE-716)	Active, not recruiting	N	Has Results	Melanoma
PDCD1LG2	Safety and Efficacy of Pembrolizumab Compared to Placebo in Resected High-risk Stage II Melanoma (MK-3475-716/KEYNOTE-716)	Active, not recruiting	N	Has Results		Pembrolizumab	Biological
PDCD1LG2	Safety and Efficacy of Pembrolizumab Compared to Placebo in Resected High-risk Stage II Melanoma (MK-3475-716/KEYNOTE-716)	Active, not recruiting	N	Has Results		Placebo	Other
PDCD1LG2	Safety and Efficacy of Pembrolizumab Compared to Placebo in Resected High-risk Stage II Melanoma (MK-3475-716/KEYNOTE-716)	Active, not recruiting	N	Has Results				Phase 3
PDCD1LG2	Coformulation of Pembrolizumab/Vibostolimab (MK-7684A) Versus Pembrolizumab (MK-3475) Monotherapy for Programmed Cell Death 1 Ligand 1 (PD-L1) Positive Metastatic Non-Small Cell Lung Cancer (MK-7684A-003, KEYVIBE-003)	Recruiting	Y	No Results Available	Lung Neoplasms
PDCD1LG2	Coformulation of Pembrolizumab/Vibostolimab (MK-7684A) Versus Pembrolizumab (MK-3475) Monotherapy for Programmed Cell Death 1 Ligand 1 (PD-L1) Positive Metastatic Non-Small Cell Lung Cancer (MK-7684A-003, KEYVIBE-003)	Recruiting	Y	No Results Available	Non-Small-Cell Lung Carcinoma
PDCD1LG2	Coformulation of Pembrolizumab/Vibostolimab (MK-7684A) Versus Pembrolizumab (MK-3475) Monotherapy for Programmed Cell Death 1 Ligand 1 (PD-L1) Positive Metastatic Non-Small Cell Lung Cancer (MK-7684A-003, KEYVIBE-003)	Recruiting	Y	No Results Available		Pembrolizumab/Vibostolimab	Biological
PDCD1LG2	Coformulation of Pembrolizumab/Vibostolimab (MK-7684A) Versus Pembrolizumab (MK-3475) Monotherapy for Programmed Cell Death 1 Ligand 1 (PD-L1) Positive Metastatic Non-Small Cell Lung Cancer (MK-7684A-003, KEYVIBE-003)	Recruiting	Y	No Results Available		Pembrolizumab	Biological
PDCD1LG2	Coformulation of Pembrolizumab/Vibostolimab (MK-7684A) Versus Pembrolizumab (MK-3475) Monotherapy for Programmed Cell Death 1 Ligand 1 (PD-L1) Positive Metastatic Non-Small Cell Lung Cancer (MK-7684A-003, KEYVIBE-003)	Recruiting	Y	No Results Available				Phase 3
PDCD1LG2	Study of Pembrolizumab (MK-3475) vs. Best Supportive Care in Participants With Previously Systemically Treated Advanced Hepatocellular Carcinoma (MK-3475-240/KEYNOTE-240)	Completed	N	Has Results	Hepatocellular Carcinoma
PDCD1LG2	Study of Pembrolizumab (MK-3475) vs. Best Supportive Care in Participants With Previously Systemically Treated Advanced Hepatocellular Carcinoma (MK-3475-240/KEYNOTE-240)	Completed	N	Has Results		Pembrolizumab	Biological
PDCD1LG2	Study of Pembrolizumab (MK-3475) vs. Best Supportive Care in Participants With Previously Systemically Treated Advanced Hepatocellular Carcinoma (MK-3475-240/KEYNOTE-240)	Completed	N	Has Results		Placebo	Drug
PDCD1LG2	Study of Pembrolizumab (MK-3475) vs. Best Supportive Care in Participants With Previously Systemically Treated Advanced Hepatocellular Carcinoma (MK-3475-240/KEYNOTE-240)	Completed	N	Has Results		Best Supportive Care	Other
PDCD1LG2	Study of Pembrolizumab (MK-3475) vs. Best Supportive Care in Participants With Previously Systemically Treated Advanced Hepatocellular Carcinoma (MK-3475-240/KEYNOTE-240)	Completed	N	Has Results				Phase 3
PDCD1LG2	A Study of Pembrolizumab in Combination With Cisplatin and Pemetrexed in Advanced Malignant Pleural Mesothelioma (MPM) (MK-3475-A17)	Completed	N	No Results Available	Mesothelioma
PDCD1LG2	A Study of Pembrolizumab in Combination With Cisplatin and Pemetrexed in Advanced Malignant Pleural Mesothelioma (MPM) (MK-3475-A17)	Completed	N	No Results Available		Pembrolizumab	Drug
PDCD1LG2	A Study of Pembrolizumab in Combination With Cisplatin and Pemetrexed in Advanced Malignant Pleural Mesothelioma (MPM) (MK-3475-A17)	Completed	N	No Results Available		Pemetrexed	Drug
PDCD1LG2	A Study of Pembrolizumab in Combination With Cisplatin and Pemetrexed in Advanced Malignant Pleural Mesothelioma (MPM) (MK-3475-A17)	Completed	N	No Results Available		Cisplatin	Drug
PDCD1LG2	A Study of Pembrolizumab in Combination With Cisplatin and Pemetrexed in Advanced Malignant Pleural Mesothelioma (MPM) (MK-3475-A17)	Completed	N	No Results Available				Phase 1
PDCD1LG2	A Study of MK-6598 as Monotherapy and in Combination With Pembrolizumab (MK-3475) in Advanced Solid Tumors (MK-6598-001)	Recruiting	Y	No Results Available	Advanced or Metastatic Solid Tumors
PDCD1LG2	A Study of MK-6598 as Monotherapy and in Combination With Pembrolizumab (MK-3475) in Advanced Solid Tumors (MK-6598-001)	Recruiting	Y	No Results Available		MK-6598	Drug
PDCD1LG2	A Study of MK-6598 as Monotherapy and in Combination With Pembrolizumab (MK-3475) in Advanced Solid Tumors (MK-6598-001)	Recruiting	Y	No Results Available		Pembrolizumab	Biological
PDCD1LG2	A Study of MK-6598 as Monotherapy and in Combination With Pembrolizumab (MK-3475) in Advanced Solid Tumors (MK-6598-001)	Recruiting	Y	No Results Available				Phase 1
PDCD1LG2	Study of Pembrolizumab (MK-3475) in Adults With Recurrent/Metastatic Cutaneous Squamous Cell Carcinoma (cSCC) or Locally Advanced Unresectable cSCC (MK-3475-629/KEYNOTE-629)	Active, not recruiting	N	Has Results	Squamous Cell Carcinoma
PDCD1LG2	Study of Pembrolizumab (MK-3475) in Adults With Recurrent/Metastatic Cutaneous Squamous Cell Carcinoma (cSCC) or Locally Advanced Unresectable cSCC (MK-3475-629/KEYNOTE-629)	Active, not recruiting	N	Has Results		Pembrolizumab	Biological
PDCD1LG2	Study of Pembrolizumab (MK-3475) in Adults With Recurrent/Metastatic Cutaneous Squamous Cell Carcinoma (cSCC) or Locally Advanced Unresectable cSCC (MK-3475-629/KEYNOTE-629)	Active, not recruiting	N	Has Results				Phase 2
PDCD1LG2	Study of Pembrolizumab (MK-3475) in Participants With Metastatic Castration-Resistant Prostate Cancer (mCRPC)(MK-3475-199/KEYNOTE-199)	Completed	N	Has Results	Metastatic Castration-resistant Prostate Cancer
PDCD1LG2	Study of Pembrolizumab (MK-3475) in Participants With Metastatic Castration-Resistant Prostate Cancer (mCRPC)(MK-3475-199/KEYNOTE-199)	Completed	N	Has Results		Pembrolizumab	Biological
PDCD1LG2	Study of Pembrolizumab (MK-3475) in Participants With Metastatic Castration-Resistant Prostate Cancer (mCRPC)(MK-3475-199/KEYNOTE-199)	Completed	N	Has Results				Phase 2
PDCD1LG2	Study of Pembrolizumab (MK-3475) Versus Chemotherapy in Chinese Participants With Stage IV Colorectal Cancer (MK-3475-C66)	Recruiting	Y	No Results Available	Colorectal Neoplasms
PDCD1LG2	Study of Pembrolizumab (MK-3475) Versus Chemotherapy in Chinese Participants With Stage IV Colorectal Cancer (MK-3475-C66)	Recruiting	Y	No Results Available		Pembrolizumab	Biological
PDCD1LG2	Study of Pembrolizumab (MK-3475) Versus Chemotherapy in Chinese Participants With Stage IV Colorectal Cancer (MK-3475-C66)	Recruiting	Y	No Results Available		Oxaliplatin	Drug
PDCD1LG2	Study of Pembrolizumab (MK-3475) Versus Chemotherapy in Chinese Participants With Stage IV Colorectal Cancer (MK-3475-C66)	Recruiting	Y	No Results Available		Leucovorin	Drug
PDCD1LG2	Study of Pembrolizumab (MK-3475) Versus Chemotherapy in Chinese Participants With Stage IV Colorectal Cancer (MK-3475-C66)	Recruiting	Y	No Results Available		5-fluorouracil	Drug
PDCD1LG2	Study of Pembrolizumab (MK-3475) Versus Chemotherapy in Chinese Participants With Stage IV Colorectal Cancer (MK-3475-C66)	Recruiting	Y	No Results Available		Irinotecan	Drug
PDCD1LG2	Study of Pembrolizumab (MK-3475) Versus Chemotherapy in Chinese Participants With Stage IV Colorectal Cancer (MK-3475-C66)	Recruiting	Y	No Results Available		Bevacizumab	Biological
PDCD1LG2	Study of Pembrolizumab (MK-3475) Versus Chemotherapy in Chinese Participants With Stage IV Colorectal Cancer (MK-3475-C66)	Recruiting	Y	No Results Available		Cetuximab	Biological
PDCD1LG2	Study of Pembrolizumab (MK-3475) Versus Chemotherapy in Chinese Participants With Stage IV Colorectal Cancer (MK-3475-C66)	Recruiting	Y	No Results Available				Phase 3
PDCD1LG2	A Study of Coformulated Favezelimab/Pembrolizumab (MK-4280A) Versus Physician's Choice Chemotherapy in PD-(L)1-refractory, Relapsed or Refractory Classical Hodgkin Lymphoma (MK-4280A-008)	Recruiting	Y	No Results Available	Hodgkin Lymphoma
PDCD1LG2	A Study of Coformulated Favezelimab/Pembrolizumab (MK-4280A) Versus Physician's Choice Chemotherapy in PD-(L)1-refractory, Relapsed or Refractory Classical Hodgkin Lymphoma (MK-4280A-008)	Recruiting	Y	No Results Available		favezelimab/pembrolizumab	Biological
PDCD1LG2	A Study of Coformulated Favezelimab/Pembrolizumab (MK-4280A) Versus Physician's Choice Chemotherapy in PD-(L)1-refractory, Relapsed or Refractory Classical Hodgkin Lymphoma (MK-4280A-008)	Recruiting	Y	No Results Available		bendamustine	Drug
PDCD1LG2	A Study of Coformulated Favezelimab/Pembrolizumab (MK-4280A) Versus Physician's Choice Chemotherapy in PD-(L)1-refractory, Relapsed or Refractory Classical Hodgkin Lymphoma (MK-4280A-008)	Recruiting	Y	No Results Available		gemcitabine	Drug
PDCD1LG2	A Study of Coformulated Favezelimab/Pembrolizumab (MK-4280A) Versus Physician's Choice Chemotherapy in PD-(L)1-refractory, Relapsed or Refractory Classical Hodgkin Lymphoma (MK-4280A-008)	Recruiting	Y	No Results Available				Phase 3
PDCD1LG2	Intratumoral/Intralesional Administration of MK-4621/JetPEI™ With or Without Pembrolizumab in Participants With Advanced/Metastatic or Recurrent Solid Tumors (MK-4621-002)	Terminated	N	Has Results	Advanced Solid Tumors
PDCD1LG2	Intratumoral/Intralesional Administration of MK-4621/JetPEI™ With or Without Pembrolizumab in Participants With Advanced/Metastatic or Recurrent Solid Tumors (MK-4621-002)	Terminated	N	Has Results		MK-4621	Biological
PDCD1LG2	Intratumoral/Intralesional Administration of MK-4621/JetPEI™ With or Without Pembrolizumab in Participants With Advanced/Metastatic or Recurrent Solid Tumors (MK-4621-002)	Terminated	N	Has Results		Pembrolizumab	Biological
PDCD1LG2	Intratumoral/Intralesional Administration of MK-4621/JetPEI™ With or Without Pembrolizumab in Participants With Advanced/Metastatic or Recurrent Solid Tumors (MK-4621-002)	Terminated	N	Has Results				Phase 1
PDCD1LG2	A Trial of Pembrolizumab in Combination With Chemotherapy and Radiotherapy in Stage III NSCLC (KEYNOTE-799, MK-3475-799)	Active, not recruiting	N	Has Results	Non-small Cell Lung Cancer
PDCD1LG2	A Trial of Pembrolizumab in Combination With Chemotherapy and Radiotherapy in Stage III NSCLC (KEYNOTE-799, MK-3475-799)	Active, not recruiting	N	Has Results		Pembrolizumab 200 mg	Drug
PDCD1LG2	A Trial of Pembrolizumab in Combination With Chemotherapy and Radiotherapy in Stage III NSCLC (KEYNOTE-799, MK-3475-799)	Active, not recruiting	N	Has Results		Paclitaxel 45 mg/m^2	Drug
PDCD1LG2	A Trial of Pembrolizumab in Combination With Chemotherapy and Radiotherapy in Stage III NSCLC (KEYNOTE-799, MK-3475-799)	Active, not recruiting	N	Has Results		Carboplatin AUC6	Drug
PDCD1LG2	A Trial of Pembrolizumab in Combination With Chemotherapy and Radiotherapy in Stage III NSCLC (KEYNOTE-799, MK-3475-799)	Active, not recruiting	N	Has Results		Cisplatin 75 mg/m^2	Drug
PDCD1LG2	A Trial of Pembrolizumab in Combination With Chemotherapy and Radiotherapy in Stage III NSCLC (KEYNOTE-799, MK-3475-799)	Active, not recruiting	N	Has Results		Pemetrexed 500 mg/m^2	Drug
PDCD1LG2	A Trial of Pembrolizumab in Combination With Chemotherapy and Radiotherapy in Stage III NSCLC (KEYNOTE-799, MK-3475-799)	Active, not recruiting	N	Has Results		Thoracic Radiation Therapy (TRT)	Radiation
PDCD1LG2	A Trial of Pembrolizumab in Combination With Chemotherapy and Radiotherapy in Stage III NSCLC (KEYNOTE-799, MK-3475-799)	Active, not recruiting	N	Has Results		Paclitaxel 200 mg/m^2	Drug
PDCD1LG2	A Trial of Pembrolizumab in Combination With Chemotherapy and Radiotherapy in Stage III NSCLC (KEYNOTE-799, MK-3475-799)	Active, not recruiting	N	Has Results		Carboplatin AUC2	Drug
PDCD1LG2	A Trial of Pembrolizumab in Combination With Chemotherapy and Radiotherapy in Stage III NSCLC (KEYNOTE-799, MK-3475-799)	Active, not recruiting	N	Has Results				Phase 2
PDCD1LG2	Study of Pembrolizumab (MK-3475) Plus Docetaxel Versus Placebo Plus Docetaxel in Chemotherapy-naïve Metastatic Castration-resistant Prostate Cancer (mCRPC) (MK-3475-921/KEYNOTE-921)-China Extension	Active, not recruiting	N	No Results Available	Prostatic Neoplasms
PDCD1LG2	Study of Pembrolizumab (MK-3475) Plus Docetaxel Versus Placebo Plus Docetaxel in Chemotherapy-naïve Metastatic Castration-resistant Prostate Cancer (mCRPC) (MK-3475-921/KEYNOTE-921)-China Extension	Active, not recruiting	N	No Results Available		Pembrolizumab	Biological
PDCD1LG2	Study of Pembrolizumab (MK-3475) Plus Docetaxel Versus Placebo Plus Docetaxel in Chemotherapy-naïve Metastatic Castration-resistant Prostate Cancer (mCRPC) (MK-3475-921/KEYNOTE-921)-China Extension	Active, not recruiting	N	No Results Available		Docetaxel	Drug
PDCD1LG2	Study of Pembrolizumab (MK-3475) Plus Docetaxel Versus Placebo Plus Docetaxel in Chemotherapy-naïve Metastatic Castration-resistant Prostate Cancer (mCRPC) (MK-3475-921/KEYNOTE-921)-China Extension	Active, not recruiting	N	No Results Available		Prednisone	Drug
PDCD1LG2	Study of Pembrolizumab (MK-3475) Plus Docetaxel Versus Placebo Plus Docetaxel in Chemotherapy-naïve Metastatic Castration-resistant Prostate Cancer (mCRPC) (MK-3475-921/KEYNOTE-921)-China Extension	Active, not recruiting	N	No Results Available		Placebo	Drug
PDCD1LG2	Study of Pembrolizumab (MK-3475) Plus Docetaxel Versus Placebo Plus Docetaxel in Chemotherapy-naïve Metastatic Castration-resistant Prostate Cancer (mCRPC) (MK-3475-921/KEYNOTE-921)-China Extension	Active, not recruiting	N	No Results Available		Dexamethasone	Drug
PDCD1LG2	Study of Pembrolizumab (MK-3475) Plus Docetaxel Versus Placebo Plus Docetaxel in Chemotherapy-naïve Metastatic Castration-resistant Prostate Cancer (mCRPC) (MK-3475-921/KEYNOTE-921)-China Extension	Active, not recruiting	N	No Results Available				Phase 3
PDCD1LG2	Study of Pembrolizumab (MK-3475) Versus Chemotherapy in Mismatch Repair Deficient (dMMR) Advanced or Recurrent Endometrial Carcinoma (MK-3475-C93/KEYNOTE-C93/GOG-3064/ENGOT-en15)	Recruiting	Y	No Results Available	Endometrial Neoplasms
PDCD1LG2	Study of Pembrolizumab (MK-3475) Versus Chemotherapy in Mismatch Repair Deficient (dMMR) Advanced or Recurrent Endometrial Carcinoma (MK-3475-C93/KEYNOTE-C93/GOG-3064/ENGOT-en15)	Recruiting	Y	No Results Available		pembrolizumab	Biological
PDCD1LG2	Study of Pembrolizumab (MK-3475) Versus Chemotherapy in Mismatch Repair Deficient (dMMR) Advanced or Recurrent Endometrial Carcinoma (MK-3475-C93/KEYNOTE-C93/GOG-3064/ENGOT-en15)	Recruiting	Y	No Results Available		carboplatin	Drug
PDCD1LG2	Study of Pembrolizumab (MK-3475) Versus Chemotherapy in Mismatch Repair Deficient (dMMR) Advanced or Recurrent Endometrial Carcinoma (MK-3475-C93/KEYNOTE-C93/GOG-3064/ENGOT-en15)	Recruiting	Y	No Results Available		paclitaxel	Drug
PDCD1LG2	Study of Pembrolizumab (MK-3475) Versus Chemotherapy in Mismatch Repair Deficient (dMMR) Advanced or Recurrent Endometrial Carcinoma (MK-3475-C93/KEYNOTE-C93/GOG-3064/ENGOT-en15)	Recruiting	Y	No Results Available		docetaxel	Drug
PDCD1LG2	Study of Pembrolizumab (MK-3475) Versus Chemotherapy in Mismatch Repair Deficient (dMMR) Advanced or Recurrent Endometrial Carcinoma (MK-3475-C93/KEYNOTE-C93/GOG-3064/ENGOT-en15)	Recruiting	Y	No Results Available		cisplatin	Drug
PDCD1LG2	Study of Pembrolizumab (MK-3475) Versus Chemotherapy in Mismatch Repair Deficient (dMMR) Advanced or Recurrent Endometrial Carcinoma (MK-3475-C93/KEYNOTE-C93/GOG-3064/ENGOT-en15)	Recruiting	Y	No Results Available				Phase 3
PDCD1LG2	Study of Pembrolizumab (MK-3475) Plus Docetaxel Versus Placebo Plus Docetaxel in Chemotherapy-naïve Metastatic Castration-resistant Prostate Cancer (mCRPC) (MK-3475-921/KEYNOTE-921)	Active, not recruiting	N	No Results Available	Prostatic Neoplasms
PDCD1LG2	Study of Pembrolizumab (MK-3475) Plus Docetaxel Versus Placebo Plus Docetaxel in Chemotherapy-naïve Metastatic Castration-resistant Prostate Cancer (mCRPC) (MK-3475-921/KEYNOTE-921)	Active, not recruiting	N	No Results Available		Pembrolizumab	Biological
PDCD1LG2	Study of Pembrolizumab (MK-3475) Plus Docetaxel Versus Placebo Plus Docetaxel in Chemotherapy-naïve Metastatic Castration-resistant Prostate Cancer (mCRPC) (MK-3475-921/KEYNOTE-921)	Active, not recruiting	N	No Results Available		Docetaxel	Drug
PDCD1LG2	Study of Pembrolizumab (MK-3475) Plus Docetaxel Versus Placebo Plus Docetaxel in Chemotherapy-naïve Metastatic Castration-resistant Prostate Cancer (mCRPC) (MK-3475-921/KEYNOTE-921)	Active, not recruiting	N	No Results Available		Prednisone	Drug
PDCD1LG2	Study of Pembrolizumab (MK-3475) Plus Docetaxel Versus Placebo Plus Docetaxel in Chemotherapy-naïve Metastatic Castration-resistant Prostate Cancer (mCRPC) (MK-3475-921/KEYNOTE-921)	Active, not recruiting	N	No Results Available		Placebo	Drug
PDCD1LG2	Study of Pembrolizumab (MK-3475) Plus Docetaxel Versus Placebo Plus Docetaxel in Chemotherapy-naïve Metastatic Castration-resistant Prostate Cancer (mCRPC) (MK-3475-921/KEYNOTE-921)	Active, not recruiting	N	No Results Available		Dexamethasone	Drug
PDCD1LG2	Study of Pembrolizumab (MK-3475) Plus Docetaxel Versus Placebo Plus Docetaxel in Chemotherapy-naïve Metastatic Castration-resistant Prostate Cancer (mCRPC) (MK-3475-921/KEYNOTE-921)	Active, not recruiting	N	No Results Available				Phase 3
PDCD1LG2	Study of Pembrolizumab (MK-3475) in Combination With Adjuvant Chemotherapy With or Without Radiotherapy in Participants With Newly Diagnosed Endometrial Cancer After Surgery With Curative Intent (MK-3475-B21 / KEYNOTE-B21 / ENGOT-en11 / GOG-3053)	Active, not recruiting	N	No Results Available	Endometrial Neoplasms
PDCD1LG2	Study of Pembrolizumab (MK-3475) in Combination With Adjuvant Chemotherapy With or Without Radiotherapy in Participants With Newly Diagnosed Endometrial Cancer After Surgery With Curative Intent (MK-3475-B21 / KEYNOTE-B21 / ENGOT-en11 / GOG-3053)	Active, not recruiting	N	No Results Available		Pembrolizumab	Biological
PDCD1LG2	Study of Pembrolizumab (MK-3475) in Combination With Adjuvant Chemotherapy With or Without Radiotherapy in Participants With Newly Diagnosed Endometrial Cancer After Surgery With Curative Intent (MK-3475-B21 / KEYNOTE-B21 / ENGOT-en11 / GOG-3053)	Active, not recruiting	N	No Results Available		Carboplatin	Drug
PDCD1LG2	Study of Pembrolizumab (MK-3475) in Combination With Adjuvant Chemotherapy With or Without Radiotherapy in Participants With Newly Diagnosed Endometrial Cancer After Surgery With Curative Intent (MK-3475-B21 / KEYNOTE-B21 / ENGOT-en11 / GOG-3053)	Active, not recruiting	N	No Results Available		Paclitaxel	Drug
PDCD1LG2	Study of Pembrolizumab (MK-3475) in Combination With Adjuvant Chemotherapy With or Without Radiotherapy in Participants With Newly Diagnosed Endometrial Cancer After Surgery With Curative Intent (MK-3475-B21 / KEYNOTE-B21 / ENGOT-en11 / GOG-3053)	Active, not recruiting	N	No Results Available		Placebo for pembrolizumab	Drug
PDCD1LG2	Study of Pembrolizumab (MK-3475) in Combination With Adjuvant Chemotherapy With or Without Radiotherapy in Participants With Newly Diagnosed Endometrial Cancer After Surgery With Curative Intent (MK-3475-B21 / KEYNOTE-B21 / ENGOT-en11 / GOG-3053)	Active, not recruiting	N	No Results Available		Docetaxel	Drug
PDCD1LG2	Study of Pembrolizumab (MK-3475) in Combination With Adjuvant Chemotherapy With or Without Radiotherapy in Participants With Newly Diagnosed Endometrial Cancer After Surgery With Curative Intent (MK-3475-B21 / KEYNOTE-B21 / ENGOT-en11 / GOG-3053)	Active, not recruiting	N	No Results Available		Cisplatin	Drug
PDCD1LG2	Study of Pembrolizumab (MK-3475) in Combination With Adjuvant Chemotherapy With or Without Radiotherapy in Participants With Newly Diagnosed Endometrial Cancer After Surgery With Curative Intent (MK-3475-B21 / KEYNOTE-B21 / ENGOT-en11 / GOG-3053)	Active, not recruiting	N	No Results Available		External Beam Radiotherapy (EBRT)	Radiation
PDCD1LG2	Study of Pembrolizumab (MK-3475) in Combination With Adjuvant Chemotherapy With or Without Radiotherapy in Participants With Newly Diagnosed Endometrial Cancer After Surgery With Curative Intent (MK-3475-B21 / KEYNOTE-B21 / ENGOT-en11 / GOG-3053)	Active, not recruiting	N	No Results Available		Cisplatin (as radiosensitizer)	Drug
PDCD1LG2	Study of Pembrolizumab (MK-3475) in Combination With Adjuvant Chemotherapy With or Without Radiotherapy in Participants With Newly Diagnosed Endometrial Cancer After Surgery With Curative Intent (MK-3475-B21 / KEYNOTE-B21 / ENGOT-en11 / GOG-3053)	Active, not recruiting	N	No Results Available		Brachytherapy	Radiation
PDCD1LG2	Study of Pembrolizumab (MK-3475) in Combination With Adjuvant Chemotherapy With or Without Radiotherapy in Participants With Newly Diagnosed Endometrial Cancer After Surgery With Curative Intent (MK-3475-B21 / KEYNOTE-B21 / ENGOT-en11 / GOG-3053)	Active, not recruiting	N	No Results Available				Phase 3
PDCD1LG2	Study of Pembrolizumab (MK-3475) Plus Olaparib Versus Abiraterone Acetate or Enzalutamide in Metastatic Castration-resistant Prostate Cancer (mCRPC) (MK-7339-010/KEYLYNK-010)	Active, not recruiting	N	No Results Available	Prostatic Neoplasms
PDCD1LG2	Study of Pembrolizumab (MK-3475) Plus Olaparib Versus Abiraterone Acetate or Enzalutamide in Metastatic Castration-resistant Prostate Cancer (mCRPC) (MK-7339-010/KEYLYNK-010)	Active, not recruiting	N	No Results Available		Pembrolizumab	Biological
PDCD1LG2	Study of Pembrolizumab (MK-3475) Plus Olaparib Versus Abiraterone Acetate or Enzalutamide in Metastatic Castration-resistant Prostate Cancer (mCRPC) (MK-7339-010/KEYLYNK-010)	Active, not recruiting	N	No Results Available		Olaparib	Drug
PDCD1LG2	Study of Pembrolizumab (MK-3475) Plus Olaparib Versus Abiraterone Acetate or Enzalutamide in Metastatic Castration-resistant Prostate Cancer (mCRPC) (MK-7339-010/KEYLYNK-010)	Active, not recruiting	N	No Results Available		Abiraterone acetate	Drug
PDCD1LG2	Study of Pembrolizumab (MK-3475) Plus Olaparib Versus Abiraterone Acetate or Enzalutamide in Metastatic Castration-resistant Prostate Cancer (mCRPC) (MK-7339-010/KEYLYNK-010)	Active, not recruiting	N	No Results Available		Prednisone	Drug
PDCD1LG2	Study of Pembrolizumab (MK-3475) Plus Olaparib Versus Abiraterone Acetate or Enzalutamide in Metastatic Castration-resistant Prostate Cancer (mCRPC) (MK-7339-010/KEYLYNK-010)	Active, not recruiting	N	No Results Available		Enzalutamide	Drug
PDCD1LG2	Study of Pembrolizumab (MK-3475) Plus Olaparib Versus Abiraterone Acetate or Enzalutamide in Metastatic Castration-resistant Prostate Cancer (mCRPC) (MK-7339-010/KEYLYNK-010)	Active, not recruiting	N	No Results Available				Phase 3
PDCD1LG2	A Study of the Safety and Efficacy of Pembrolizumab (MK-3475) in Combination With Trametinib and Dabrafenib in Participants With Advanced Melanoma (MK-3475-022/KEYNOTE-022)	Completed	N	Has Results	Melanoma
PDCD1LG2	A Study of the Safety and Efficacy of Pembrolizumab (MK-3475) in Combination With Trametinib and Dabrafenib in Participants With Advanced Melanoma (MK-3475-022/KEYNOTE-022)	Completed	N	Has Results	Solid Tumors
PDCD1LG2	A Study of the Safety and Efficacy of Pembrolizumab (MK-3475) in Combination With Trametinib and Dabrafenib in Participants With Advanced Melanoma (MK-3475-022/KEYNOTE-022)	Completed	N	Has Results		Pembrolizumab	Biological
PDCD1LG2	A Study of the Safety and Efficacy of Pembrolizumab (MK-3475) in Combination With Trametinib and Dabrafenib in Participants With Advanced Melanoma (MK-3475-022/KEYNOTE-022)	Completed	N	Has Results		Dabrafenib	Drug
PDCD1LG2	A Study of the Safety and Efficacy of Pembrolizumab (MK-3475) in Combination With Trametinib and Dabrafenib in Participants With Advanced Melanoma (MK-3475-022/KEYNOTE-022)	Completed	N	Has Results		Trametinib	Drug
PDCD1LG2	A Study of the Safety and Efficacy of Pembrolizumab (MK-3475) in Combination With Trametinib and Dabrafenib in Participants With Advanced Melanoma (MK-3475-022/KEYNOTE-022)	Completed	N	Has Results		Placebo	Drug
PDCD1LG2	A Study of the Safety and Efficacy of Pembrolizumab (MK-3475) in Combination With Trametinib and Dabrafenib in Participants With Advanced Melanoma (MK-3475-022/KEYNOTE-022)	Completed	N	Has Results				Phase 1
PDCD1LG2	A Study of the Safety and Efficacy of Pembrolizumab (MK-3475) in Combination With Trametinib and Dabrafenib in Participants With Advanced Melanoma (MK-3475-022/KEYNOTE-022)	Completed	N	Has Results				Phase 2
PDCD1LG2	Study of Pembrolizumab (MK-3475) Versus Placebo in Participants With Esophageal Carcinoma Who Are Receiving Chemotherapy and Radiation Therapy (MK-3475-975/KEYNOTE-975)	Recruiting	Y	No Results Available	Esophageal Squamous Cell Carcinoma (ESCC)
PDCD1LG2	Study of Pembrolizumab (MK-3475) Versus Placebo in Participants With Esophageal Carcinoma Who Are Receiving Chemotherapy and Radiation Therapy (MK-3475-975/KEYNOTE-975)	Recruiting	Y	No Results Available	Gastroesophageal Junction Carcinoma (GEJC)
PDCD1LG2	Study of Pembrolizumab (MK-3475) Versus Placebo in Participants With Esophageal Carcinoma Who Are Receiving Chemotherapy and Radiation Therapy (MK-3475-975/KEYNOTE-975)	Recruiting	Y	No Results Available	Esophageal Adenocarcinoma (EAC)
PDCD1LG2	Study of Pembrolizumab (MK-3475) Versus Placebo in Participants With Esophageal Carcinoma Who Are Receiving Chemotherapy and Radiation Therapy (MK-3475-975/KEYNOTE-975)	Recruiting	Y	No Results Available		pembrolizumab	Biological
PDCD1LG2	Study of Pembrolizumab (MK-3475) Versus Placebo in Participants With Esophageal Carcinoma Who Are Receiving Chemotherapy and Radiation Therapy (MK-3475-975/KEYNOTE-975)	Recruiting	Y	No Results Available		placebo	Drug
PDCD1LG2	Study of Pembrolizumab (MK-3475) Versus Placebo in Participants With Esophageal Carcinoma Who Are Receiving Chemotherapy and Radiation Therapy (MK-3475-975/KEYNOTE-975)	Recruiting	Y	No Results Available		cisplatin	Drug
PDCD1LG2	Study of Pembrolizumab (MK-3475) Versus Placebo in Participants With Esophageal Carcinoma Who Are Receiving Chemotherapy and Radiation Therapy (MK-3475-975/KEYNOTE-975)	Recruiting	Y	No Results Available		5-FU	Drug
PDCD1LG2	Study of Pembrolizumab (MK-3475) Versus Placebo in Participants With Esophageal Carcinoma Who Are Receiving Chemotherapy and Radiation Therapy (MK-3475-975/KEYNOTE-975)	Recruiting	Y	No Results Available		radiotherapy	Radiation
PDCD1LG2	Study of Pembrolizumab (MK-3475) Versus Placebo in Participants With Esophageal Carcinoma Who Are Receiving Chemotherapy and Radiation Therapy (MK-3475-975/KEYNOTE-975)	Recruiting	Y	No Results Available		leucovorin	Drug
PDCD1LG2	Study of Pembrolizumab (MK-3475) Versus Placebo in Participants With Esophageal Carcinoma Who Are Receiving Chemotherapy and Radiation Therapy (MK-3475-975/KEYNOTE-975)	Recruiting	Y	No Results Available		levoleucovorin	Drug
PDCD1LG2	Study of Pembrolizumab (MK-3475) Versus Placebo in Participants With Esophageal Carcinoma Who Are Receiving Chemotherapy and Radiation Therapy (MK-3475-975/KEYNOTE-975)	Recruiting	Y	No Results Available		oxaliplatin	Drug
PDCD1LG2	Study of Pembrolizumab (MK-3475) Versus Placebo in Participants With Esophageal Carcinoma Who Are Receiving Chemotherapy and Radiation Therapy (MK-3475-975/KEYNOTE-975)	Recruiting	Y	No Results Available				Phase 3
PDCD1LG2	Study of Pembrolizumab (MK-3475) Plus Chemotherapy vs. Placebo Plus Chemotherapy for Previously Untreated Locally Recurrent Inoperable or Metastatic Triple Negative Breast Cancer (MK-3475-355/KEYNOTE-355)	Active, not recruiting	N	Has Results	Triple Negative Breast Cancer (TNBC)
PDCD1LG2	Study of Pembrolizumab (MK-3475) Plus Chemotherapy vs. Placebo Plus Chemotherapy for Previously Untreated Locally Recurrent Inoperable or Metastatic Triple Negative Breast Cancer (MK-3475-355/KEYNOTE-355)	Active, not recruiting	N	Has Results		Pembrolizumab	Biological
PDCD1LG2	Study of Pembrolizumab (MK-3475) Plus Chemotherapy vs. Placebo Plus Chemotherapy for Previously Untreated Locally Recurrent Inoperable or Metastatic Triple Negative Breast Cancer (MK-3475-355/KEYNOTE-355)	Active, not recruiting	N	Has Results		Nab-paclitaxel	Drug
PDCD1LG2	Study of Pembrolizumab (MK-3475) Plus Chemotherapy vs. Placebo Plus Chemotherapy for Previously Untreated Locally Recurrent Inoperable or Metastatic Triple Negative Breast Cancer (MK-3475-355/KEYNOTE-355)	Active, not recruiting	N	Has Results		Paclitaxel	Drug
PDCD1LG2	Study of Pembrolizumab (MK-3475) Plus Chemotherapy vs. Placebo Plus Chemotherapy for Previously Untreated Locally Recurrent Inoperable or Metastatic Triple Negative Breast Cancer (MK-3475-355/KEYNOTE-355)	Active, not recruiting	N	Has Results		Gemcitabine	Drug
PDCD1LG2	Study of Pembrolizumab (MK-3475) Plus Chemotherapy vs. Placebo Plus Chemotherapy for Previously Untreated Locally Recurrent Inoperable or Metastatic Triple Negative Breast Cancer (MK-3475-355/KEYNOTE-355)	Active, not recruiting	N	Has Results		Carboplatin	Drug
PDCD1LG2	Study of Pembrolizumab (MK-3475) Plus Chemotherapy vs. Placebo Plus Chemotherapy for Previously Untreated Locally Recurrent Inoperable or Metastatic Triple Negative Breast Cancer (MK-3475-355/KEYNOTE-355)	Active, not recruiting	N	Has Results		Normale Saline Solution	Drug
PDCD1LG2	Study of Pembrolizumab (MK-3475) Plus Chemotherapy vs. Placebo Plus Chemotherapy for Previously Untreated Locally Recurrent Inoperable or Metastatic Triple Negative Breast Cancer (MK-3475-355/KEYNOTE-355)	Active, not recruiting	N	Has Results				Phase 3
PDCD1LG2	A Study Evaluating the Effect of Pembrolizumab (MK-3475) in Participants With Renal Cell Cancer (MK-3475-031)	Terminated	N	Has Results	Renal Cell Cancer
PDCD1LG2	A Study Evaluating the Effect of Pembrolizumab (MK-3475) in Participants With Renal Cell Cancer (MK-3475-031)	Terminated	N	Has Results		Pembrolizumab Pre-Resection	Drug
PDCD1LG2	A Study Evaluating the Effect of Pembrolizumab (MK-3475) in Participants With Renal Cell Cancer (MK-3475-031)	Terminated	N	Has Results		Surgical Resection	Procedure
PDCD1LG2	A Study Evaluating the Effect of Pembrolizumab (MK-3475) in Participants With Renal Cell Cancer (MK-3475-031)	Terminated	N	Has Results		Pembrolizumab Post-Resection	Drug
PDCD1LG2	A Study Evaluating the Effect of Pembrolizumab (MK-3475) in Participants With Renal Cell Cancer (MK-3475-031)	Terminated	N	Has Results				Phase 1
PDCD1LG2	Pembrolizumab (MK-3475) as First-line Therapy for Advanced Merkel Cell Carcinoma (MK-3475-913)	Active, not recruiting	N	Has Results	Merkel Cell Carcinoma
PDCD1LG2	Pembrolizumab (MK-3475) as First-line Therapy for Advanced Merkel Cell Carcinoma (MK-3475-913)	Active, not recruiting	N	Has Results		Pembrolizumab (MK-3475)	Drug
PDCD1LG2	Pembrolizumab (MK-3475) as First-line Therapy for Advanced Merkel Cell Carcinoma (MK-3475-913)	Active, not recruiting	N	Has Results				Phase 3
PDCD1LG2	Study of Pembrolizumab (MK-3475) in Participants With Advanced Urothelial Cancer (MK-3475-052/KEYNOTE-052)	Completed	N	Has Results	Urothelial Cancer
PDCD1LG2	Study of Pembrolizumab (MK-3475) in Participants With Advanced Urothelial Cancer (MK-3475-052/KEYNOTE-052)	Completed	N	Has Results		pembrolizumab	Biological
PDCD1LG2	Study of Pembrolizumab (MK-3475) in Participants With Advanced Urothelial Cancer (MK-3475-052/KEYNOTE-052)	Completed	N	Has Results				Phase 2
PDCD1LG2	Study of Pembrolizumab (MK-3475) Versus Investigator's Choice of Chemotherapy for Participants With Advanced Esophageal/Esophagogastric Junction Carcinoma That Progressed After First-Line Therapy (MK-3475-181/KEYNOTE-181)-China Extension Study	Completed	N	Has Results	Esophageal Carcinoma
PDCD1LG2	Study of Pembrolizumab (MK-3475) Versus Investigator's Choice of Chemotherapy for Participants With Advanced Esophageal/Esophagogastric Junction Carcinoma That Progressed After First-Line Therapy (MK-3475-181/KEYNOTE-181)-China Extension Study	Completed	N	Has Results	Esophagogastric Junction Carcinoma
PDCD1LG2	Study of Pembrolizumab (MK-3475) Versus Investigator's Choice of Chemotherapy for Participants With Advanced Esophageal/Esophagogastric Junction Carcinoma That Progressed After First-Line Therapy (MK-3475-181/KEYNOTE-181)-China Extension Study	Completed	N	Has Results		pembrolizumab	Biological
PDCD1LG2	Study of Pembrolizumab (MK-3475) Versus Investigator's Choice of Chemotherapy for Participants With Advanced Esophageal/Esophagogastric Junction Carcinoma That Progressed After First-Line Therapy (MK-3475-181/KEYNOTE-181)-China Extension Study	Completed	N	Has Results		paclitaxel	Drug
PDCD1LG2	Study of Pembrolizumab (MK-3475) Versus Investigator's Choice of Chemotherapy for Participants With Advanced Esophageal/Esophagogastric Junction Carcinoma That Progressed After First-Line Therapy (MK-3475-181/KEYNOTE-181)-China Extension Study	Completed	N	Has Results		docetaxel	Drug
PDCD1LG2	Study of Pembrolizumab (MK-3475) Versus Investigator's Choice of Chemotherapy for Participants With Advanced Esophageal/Esophagogastric Junction Carcinoma That Progressed After First-Line Therapy (MK-3475-181/KEYNOTE-181)-China Extension Study	Completed	N	Has Results		irinotecan	Drug
PDCD1LG2	Study of Pembrolizumab (MK-3475) Versus Investigator's Choice of Chemotherapy for Participants With Advanced Esophageal/Esophagogastric Junction Carcinoma That Progressed After First-Line Therapy (MK-3475-181/KEYNOTE-181)-China Extension Study	Completed	N	Has Results				Phase 3
PDCD1LG2	Efficacy and Safety of Pembrolizumab Plus Investigational Agents in Combination With Chemotherapy as First-Line Treatment in Extensive-Stage Small Cell Lung Cancer (ES-SCLC) (MK-3475-B99/ KEYNOTE-B99)	Active, not recruiting	N	No Results Available	Small Cell Lung Cancer
PDCD1LG2	Efficacy and Safety of Pembrolizumab Plus Investigational Agents in Combination With Chemotherapy as First-Line Treatment in Extensive-Stage Small Cell Lung Cancer (ES-SCLC) (MK-3475-B99/ KEYNOTE-B99)	Active, not recruiting	N	No Results Available		Pembrolizumab	Biological
PDCD1LG2	Efficacy and Safety of Pembrolizumab Plus Investigational Agents in Combination With Chemotherapy as First-Line Treatment in Extensive-Stage Small Cell Lung Cancer (ES-SCLC) (MK-3475-B99/ KEYNOTE-B99)	Active, not recruiting	N	No Results Available		MK-4830	Biological
PDCD1LG2	Efficacy and Safety of Pembrolizumab Plus Investigational Agents in Combination With Chemotherapy as First-Line Treatment in Extensive-Stage Small Cell Lung Cancer (ES-SCLC) (MK-3475-B99/ KEYNOTE-B99)	Active, not recruiting	N	No Results Available		MK-5890	Biological
PDCD1LG2	Efficacy and Safety of Pembrolizumab Plus Investigational Agents in Combination With Chemotherapy as First-Line Treatment in Extensive-Stage Small Cell Lung Cancer (ES-SCLC) (MK-3475-B99/ KEYNOTE-B99)	Active, not recruiting	N	No Results Available		Lenvatinib	Drug
PDCD1LG2	Efficacy and Safety of Pembrolizumab Plus Investigational Agents in Combination With Chemotherapy as First-Line Treatment in Extensive-Stage Small Cell Lung Cancer (ES-SCLC) (MK-3475-B99/ KEYNOTE-B99)	Active, not recruiting	N	No Results Available		Etoposide	Drug
PDCD1LG2	Efficacy and Safety of Pembrolizumab Plus Investigational Agents in Combination With Chemotherapy as First-Line Treatment in Extensive-Stage Small Cell Lung Cancer (ES-SCLC) (MK-3475-B99/ KEYNOTE-B99)	Active, not recruiting	N	No Results Available		Cisplatin	Drug
PDCD1LG2	Efficacy and Safety of Pembrolizumab Plus Investigational Agents in Combination With Chemotherapy as First-Line Treatment in Extensive-Stage Small Cell Lung Cancer (ES-SCLC) (MK-3475-B99/ KEYNOTE-B99)	Active, not recruiting	N	No Results Available		Carboplatin	Drug
PDCD1LG2	Efficacy and Safety of Pembrolizumab Plus Investigational Agents in Combination With Chemotherapy as First-Line Treatment in Extensive-Stage Small Cell Lung Cancer (ES-SCLC) (MK-3475-B99/ KEYNOTE-B99)	Active, not recruiting	N	No Results Available				Phase 2
PDCD1LG2	Study of Pembrolizumab (MK-3475) Versus Investigator's Choice Standard Therapy for Participants With Advanced Esophageal/ Esophagogastric Junction Carcinoma That Progressed After First-Line Therapy (MK-3475-181/KEYNOTE-181)	Completed	N	Has Results	Esophageal Carcinoma
PDCD1LG2	Study of Pembrolizumab (MK-3475) Versus Investigator's Choice Standard Therapy for Participants With Advanced Esophageal/ Esophagogastric Junction Carcinoma That Progressed After First-Line Therapy (MK-3475-181/KEYNOTE-181)	Completed	N	Has Results	Esophagogastric Junction Carcinoma
PDCD1LG2	Study of Pembrolizumab (MK-3475) Versus Investigator's Choice Standard Therapy for Participants With Advanced Esophageal/ Esophagogastric Junction Carcinoma That Progressed After First-Line Therapy (MK-3475-181/KEYNOTE-181)	Completed	N	Has Results		pembrolizumab	Biological
PDCD1LG2	Study of Pembrolizumab (MK-3475) Versus Investigator's Choice Standard Therapy for Participants With Advanced Esophageal/ Esophagogastric Junction Carcinoma That Progressed After First-Line Therapy (MK-3475-181/KEYNOTE-181)	Completed	N	Has Results		paclitaxel	Drug
PDCD1LG2	Study of Pembrolizumab (MK-3475) Versus Investigator's Choice Standard Therapy for Participants With Advanced Esophageal/ Esophagogastric Junction Carcinoma That Progressed After First-Line Therapy (MK-3475-181/KEYNOTE-181)	Completed	N	Has Results		docetaxel	Drug
PDCD1LG2	Study of Pembrolizumab (MK-3475) Versus Investigator's Choice Standard Therapy for Participants With Advanced Esophageal/ Esophagogastric Junction Carcinoma That Progressed After First-Line Therapy (MK-3475-181/KEYNOTE-181)	Completed	N	Has Results		irinotecan	Drug
PDCD1LG2	Study of Pembrolizumab (MK-3475) Versus Investigator's Choice Standard Therapy for Participants With Advanced Esophageal/ Esophagogastric Junction Carcinoma That Progressed After First-Line Therapy (MK-3475-181/KEYNOTE-181)	Completed	N	Has Results				Phase 3
PDCD1LG2	A Study to Evaluate Pembrolizumab (MK-3475) in Participants With Advanced Esophageal Cancer Previously Exposed to Programmed Cell Death 1 Protein (PD-1)/ Programmed Cell Death Ligand 1 (PD-L1) Treatment	Recruiting	Y	No Results Available	Esophageal Squamous Cell Carcinoma
PDCD1LG2	A Study to Evaluate Pembrolizumab (MK-3475) in Participants With Advanced Esophageal Cancer Previously Exposed to Programmed Cell Death 1 Protein (PD-1)/ Programmed Cell Death Ligand 1 (PD-L1) Treatment	Recruiting	Y	No Results Available		Paclitaxel	Drug
PDCD1LG2	A Study to Evaluate Pembrolizumab (MK-3475) in Participants With Advanced Esophageal Cancer Previously Exposed to Programmed Cell Death 1 Protein (PD-1)/ Programmed Cell Death Ligand 1 (PD-L1) Treatment	Recruiting	Y	No Results Available		Irinotecan	Drug
PDCD1LG2	A Study to Evaluate Pembrolizumab (MK-3475) in Participants With Advanced Esophageal Cancer Previously Exposed to Programmed Cell Death 1 Protein (PD-1)/ Programmed Cell Death Ligand 1 (PD-L1) Treatment	Recruiting	Y	No Results Available		Pembrolizumab	Biological
PDCD1LG2	A Study to Evaluate Pembrolizumab (MK-3475) in Participants With Advanced Esophageal Cancer Previously Exposed to Programmed Cell Death 1 Protein (PD-1)/ Programmed Cell Death Ligand 1 (PD-L1) Treatment	Recruiting	Y	No Results Available		MK-4830	Biological
PDCD1LG2	A Study to Evaluate Pembrolizumab (MK-3475) in Participants With Advanced Esophageal Cancer Previously Exposed to Programmed Cell Death 1 Protein (PD-1)/ Programmed Cell Death Ligand 1 (PD-L1) Treatment	Recruiting	Y	No Results Available		Lenvatinib	Drug
PDCD1LG2	A Study to Evaluate Pembrolizumab (MK-3475) in Participants With Advanced Esophageal Cancer Previously Exposed to Programmed Cell Death 1 Protein (PD-1)/ Programmed Cell Death Ligand 1 (PD-L1) Treatment	Recruiting	Y	No Results Available				Phase 1
PDCD1LG2	A Study to Evaluate Pembrolizumab (MK-3475) in Participants With Advanced Esophageal Cancer Previously Exposed to Programmed Cell Death 1 Protein (PD-1)/ Programmed Cell Death Ligand 1 (PD-L1) Treatment	Recruiting	Y	No Results Available				Phase 2
PDCD1LG2	A Study of Belzutifan (MK-6482) Plus Pembrolizumab (MK-3475) Versus Placebo Plus Pembrolizumab in Participants With Clear Cell Renal Cell Carcinoma Post Nephrectomy (MK-6482-022)	Recruiting	Y	No Results Available	Clear Cell Renal Cell Carcinoma
PDCD1LG2	A Study of Belzutifan (MK-6482) Plus Pembrolizumab (MK-3475) Versus Placebo Plus Pembrolizumab in Participants With Clear Cell Renal Cell Carcinoma Post Nephrectomy (MK-6482-022)	Recruiting	Y	No Results Available		Belzutifan	Drug
PDCD1LG2	A Study of Belzutifan (MK-6482) Plus Pembrolizumab (MK-3475) Versus Placebo Plus Pembrolizumab in Participants With Clear Cell Renal Cell Carcinoma Post Nephrectomy (MK-6482-022)	Recruiting	Y	No Results Available		Pembrolizumab	Biological
PDCD1LG2	A Study of Belzutifan (MK-6482) Plus Pembrolizumab (MK-3475) Versus Placebo Plus Pembrolizumab in Participants With Clear Cell Renal Cell Carcinoma Post Nephrectomy (MK-6482-022)	Recruiting	Y	No Results Available		Placebo	Drug
PDCD1LG2	A Study of Belzutifan (MK-6482) Plus Pembrolizumab (MK-3475) Versus Placebo Plus Pembrolizumab in Participants With Clear Cell Renal Cell Carcinoma Post Nephrectomy (MK-6482-022)	Recruiting	Y	No Results Available				Phase 3
PDCD1LG2	Safety and Efficacy of Coformulated Pembrolizumab/Quavonlimab (MK-1308A) in Combination With Lenvatinib (E7080/MK-7902) in Advanced Hepatocellular Carcinoma (MK-1308A-004)	Active, not recruiting	N	No Results Available	Advanced Hepatocellular Carcinoma
PDCD1LG2	Safety and Efficacy of Coformulated Pembrolizumab/Quavonlimab (MK-1308A) in Combination With Lenvatinib (E7080/MK-7902) in Advanced Hepatocellular Carcinoma (MK-1308A-004)	Active, not recruiting	N	No Results Available		Pembrolizumab/Quavonlimab	Biological
PDCD1LG2	Safety and Efficacy of Coformulated Pembrolizumab/Quavonlimab (MK-1308A) in Combination With Lenvatinib (E7080/MK-7902) in Advanced Hepatocellular Carcinoma (MK-1308A-004)	Active, not recruiting	N	No Results Available		Lenvatinib	Drug
PDCD1LG2	Safety and Efficacy of Coformulated Pembrolizumab/Quavonlimab (MK-1308A) in Combination With Lenvatinib (E7080/MK-7902) in Advanced Hepatocellular Carcinoma (MK-1308A-004)	Active, not recruiting	N	No Results Available		Pembrolizumab	Biological
PDCD1LG2	Safety and Efficacy of Coformulated Pembrolizumab/Quavonlimab (MK-1308A) in Combination With Lenvatinib (E7080/MK-7902) in Advanced Hepatocellular Carcinoma (MK-1308A-004)	Active, not recruiting	N	No Results Available				Phase 2
PDCD1LG2	Biomarkers of Response to Pembrolizumab Combined With Chemotherapy in Non-Small Cell Lung Cancer (KEYNOTE-782, MK-3475-782)	Completed	N	Has Results	Non-Small Cell Lung Cancer
PDCD1LG2	Biomarkers of Response to Pembrolizumab Combined With Chemotherapy in Non-Small Cell Lung Cancer (KEYNOTE-782, MK-3475-782)	Completed	N	Has Results		Pembrolizumab	Drug
PDCD1LG2	Biomarkers of Response to Pembrolizumab Combined With Chemotherapy in Non-Small Cell Lung Cancer (KEYNOTE-782, MK-3475-782)	Completed	N	Has Results		Pemetrexed	Drug
PDCD1LG2	Biomarkers of Response to Pembrolizumab Combined With Chemotherapy in Non-Small Cell Lung Cancer (KEYNOTE-782, MK-3475-782)	Completed	N	Has Results		Carboplatin	Drug
PDCD1LG2	Biomarkers of Response to Pembrolizumab Combined With Chemotherapy in Non-Small Cell Lung Cancer (KEYNOTE-782, MK-3475-782)	Completed	N	Has Results		Cisplatin	Drug
PDCD1LG2	Biomarkers of Response to Pembrolizumab Combined With Chemotherapy in Non-Small Cell Lung Cancer (KEYNOTE-782, MK-3475-782)	Completed	N	Has Results				Phase 2
PDCD1LG2	Perioperative Enfortumab Vedotin (EV) Plus Pembrolizumab (MK-3475) Versus Neoadjuvant Chemotherapy for Cisplatin-eligible Muscle Invasive Bladder Cancer (MIBC) (MK-3475-B15/ KEYNOTE-B15 / EV-304)	Recruiting	Y	No Results Available	Muscle Invasive Bladder Cancer
PDCD1LG2	Perioperative Enfortumab Vedotin (EV) Plus Pembrolizumab (MK-3475) Versus Neoadjuvant Chemotherapy for Cisplatin-eligible Muscle Invasive Bladder Cancer (MIBC) (MK-3475-B15/ KEYNOTE-B15 / EV-304)	Recruiting	Y	No Results Available		Pembrolizumab	Biological
PDCD1LG2	Perioperative Enfortumab Vedotin (EV) Plus Pembrolizumab (MK-3475) Versus Neoadjuvant Chemotherapy for Cisplatin-eligible Muscle Invasive Bladder Cancer (MIBC) (MK-3475-B15/ KEYNOTE-B15 / EV-304)	Recruiting	Y	No Results Available		Enfortumab vedotin (EV)	Biological
PDCD1LG2	Perioperative Enfortumab Vedotin (EV) Plus Pembrolizumab (MK-3475) Versus Neoadjuvant Chemotherapy for Cisplatin-eligible Muscle Invasive Bladder Cancer (MIBC) (MK-3475-B15/ KEYNOTE-B15 / EV-304)	Recruiting	Y	No Results Available		RC + PLND	Procedure
PDCD1LG2	Perioperative Enfortumab Vedotin (EV) Plus Pembrolizumab (MK-3475) Versus Neoadjuvant Chemotherapy for Cisplatin-eligible Muscle Invasive Bladder Cancer (MIBC) (MK-3475-B15/ KEYNOTE-B15 / EV-304)	Recruiting	Y	No Results Available		Gemcitabine	Drug
PDCD1LG2	Perioperative Enfortumab Vedotin (EV) Plus Pembrolizumab (MK-3475) Versus Neoadjuvant Chemotherapy for Cisplatin-eligible Muscle Invasive Bladder Cancer (MIBC) (MK-3475-B15/ KEYNOTE-B15 / EV-304)	Recruiting	Y	No Results Available		Cisplatin	Drug
PDCD1LG2	Perioperative Enfortumab Vedotin (EV) Plus Pembrolizumab (MK-3475) Versus Neoadjuvant Chemotherapy for Cisplatin-eligible Muscle Invasive Bladder Cancer (MIBC) (MK-3475-B15/ KEYNOTE-B15 / EV-304)	Recruiting	Y	No Results Available				Phase 3
PDCD1LG2	Study of Pembrolizumab (MK-3475) Monotherapy Versus Sacituzumab Govitecan in Combination With Pembrolizumab for Participants With Metastatic Non-small Cell Lung Cancer (NSCLC) With Programmed Cell Death Ligand 1 (PD-L1) Tumor Proportion Score (TPS) ≥50% (MK-3475-D46)	Recruiting	Y	No Results Available	Carcinoma, Non-Small-Cell Lung
PDCD1LG2	Study of Pembrolizumab (MK-3475) Monotherapy Versus Sacituzumab Govitecan in Combination With Pembrolizumab for Participants With Metastatic Non-small Cell Lung Cancer (NSCLC) With Programmed Cell Death Ligand 1 (PD-L1) Tumor Proportion Score (TPS) ≥50% (MK-3475-D46)	Recruiting	Y	No Results Available		Sacituzumab Govitecan	Biological
PDCD1LG2	Study of Pembrolizumab (MK-3475) Monotherapy Versus Sacituzumab Govitecan in Combination With Pembrolizumab for Participants With Metastatic Non-small Cell Lung Cancer (NSCLC) With Programmed Cell Death Ligand 1 (PD-L1) Tumor Proportion Score (TPS) ≥50% (MK-3475-D46)	Recruiting	Y	No Results Available		Pembrolizumab	Biological
PDCD1LG2	Study of Pembrolizumab (MK-3475) Monotherapy Versus Sacituzumab Govitecan in Combination With Pembrolizumab for Participants With Metastatic Non-small Cell Lung Cancer (NSCLC) With Programmed Cell Death Ligand 1 (PD-L1) Tumor Proportion Score (TPS) ≥50% (MK-3475-D46)	Recruiting	Y	No Results Available				Phase 3
PDCD1LG2	MRI and PET to Assess Pembrolizumab Response	Terminated	N	No Results Available	Malignant Melanoma, Metastatic
PDCD1LG2	MRI and PET to Assess Pembrolizumab Response	Terminated	N	No Results Available		Pembrolizumab	Drug
PDCD1LG2	MRI and PET to Assess Pembrolizumab Response	Terminated	N	No Results Available		FLT PET	Drug
PDCD1LG2	MRI and PET to Assess Pembrolizumab Response	Terminated	N	No Results Available				Early Phase 1
PDCD1LG2	Window of Opportunity Pilot Study of Pembrolizumab in Obesity-driven Endometrial Cancer	Recruiting	Y	No Results Available	Endometrial Cancer
PDCD1LG2	Window of Opportunity Pilot Study of Pembrolizumab in Obesity-driven Endometrial Cancer	Recruiting	Y	No Results Available	Uterine Cancer
PDCD1LG2	Window of Opportunity Pilot Study of Pembrolizumab in Obesity-driven Endometrial Cancer	Recruiting	Y	No Results Available		Pembrolizumab	Drug
PDCD1LG2	Window of Opportunity Pilot Study of Pembrolizumab in Obesity-driven Endometrial Cancer	Recruiting	Y	No Results Available		Hysterectomy	Procedure
PDCD1LG2	Window of Opportunity Pilot Study of Pembrolizumab in Obesity-driven Endometrial Cancer	Recruiting	Y	No Results Available				Early Phase 1
CD274	PD-L1 ImagiNg to prediCt Durvalumab Treatment Response in HNSCC	Completed	N	No Results Available	Head and Neck Cancer
CD274	PD-L1 ImagiNg to prediCt Durvalumab Treatment Response in HNSCC	Completed	N	No Results Available		PD-L1 imaging	Diagnostic Test
CD274	PD-L1 ImagiNg to prediCt Durvalumab Treatment Response in HNSCC	Completed	N	No Results Available		Durvalumab	Drug
CD274	PD-L1 ImagiNg to prediCt Durvalumab Treatment Response in HNSCC	Completed	N	No Results Available				Phase 1
CD274	PD-L1 ImagiNg to prediCt Durvalumab Treatment Response in HNSCC	Completed	N	No Results Available				Phase 2
CD274	Study of Durvalumab or Durvalumab Plus Chemotherapy in Kras Mutation Positive and PD-L1 High (≥ 50%) NSCLC Patients	Withdrawn	N	No Results Available	Lung Cancer
CD274	Study of Durvalumab or Durvalumab Plus Chemotherapy in Kras Mutation Positive and PD-L1 High (≥ 50%) NSCLC Patients	Withdrawn	N	No Results Available	Non-small Cell Lung Cancer
CD274	Study of Durvalumab or Durvalumab Plus Chemotherapy in Kras Mutation Positive and PD-L1 High (≥ 50%) NSCLC Patients	Withdrawn	N	No Results Available	PD-L1 Gene Mutation
CD274	Study of Durvalumab or Durvalumab Plus Chemotherapy in Kras Mutation Positive and PD-L1 High (≥ 50%) NSCLC Patients	Withdrawn	N	No Results Available	KRAS Activating Mutation
CD274	Study of Durvalumab or Durvalumab Plus Chemotherapy in Kras Mutation Positive and PD-L1 High (≥ 50%) NSCLC Patients	Withdrawn	N	No Results Available		Durvalumab	Drug
CD274	Study of Durvalumab or Durvalumab Plus Chemotherapy in Kras Mutation Positive and PD-L1 High (≥ 50%) NSCLC Patients	Withdrawn	N	No Results Available		Carboplatin	Drug
CD274	Study of Durvalumab or Durvalumab Plus Chemotherapy in Kras Mutation Positive and PD-L1 High (≥ 50%) NSCLC Patients	Withdrawn	N	No Results Available		Pemetrexed	Drug
CD274	Study of Durvalumab or Durvalumab Plus Chemotherapy in Kras Mutation Positive and PD-L1 High (≥ 50%) NSCLC Patients	Withdrawn	N	No Results Available				Phase 2
CD274	Anti-PD-L1 in Stage IIIA(N2) Non-small Cell Lung Cancer (NSCLC)	Active, not recruiting	N	No Results Available	NSCLC Non-small Cell Lung Cancer
CD274	Anti-PD-L1 in Stage IIIA(N2) Non-small Cell Lung Cancer (NSCLC)	Active, not recruiting	N	No Results Available		MEDI4736 (anti-PD-L1)	Drug
CD274	Anti-PD-L1 in Stage IIIA(N2) Non-small Cell Lung Cancer (NSCLC)	Active, not recruiting	N	No Results Available				Phase 2
CD274	A Study of Tremelimumab Combined With the Anti-PD-L1 MEDI4736 Antibody in Malignant Mesothelioma (NIBIT-MESO-1)	Unknown status	N	No Results Available	Pleural Mesothelioma
CD274	A Study of Tremelimumab Combined With the Anti-PD-L1 MEDI4736 Antibody in Malignant Mesothelioma (NIBIT-MESO-1)	Unknown status	N	No Results Available	Peritoneal Mesothelioma
CD274	A Study of Tremelimumab Combined With the Anti-PD-L1 MEDI4736 Antibody in Malignant Mesothelioma (NIBIT-MESO-1)	Unknown status	N	No Results Available		tremelimumab plus MEDI4736	Drug
CD274	A Study of Tremelimumab Combined With the Anti-PD-L1 MEDI4736 Antibody in Malignant Mesothelioma (NIBIT-MESO-1)	Unknown status	N	No Results Available				Phase 2
CD274	Evaluation of Safety and Activity of an Anti-PDL1 Antibody (DURVALUMAB) Combined With CSF-1R TKI (PEXIDARTINIB) in Patients With Metastatic/Advanced Pancreatic or Colorectal Cancers	Completed	N	No Results Available	Colorectal Cancer
CD274	Evaluation of Safety and Activity of an Anti-PDL1 Antibody (DURVALUMAB) Combined With CSF-1R TKI (PEXIDARTINIB) in Patients With Metastatic/Advanced Pancreatic or Colorectal Cancers	Completed	N	No Results Available	Pancreatic Cancer
CD274	Evaluation of Safety and Activity of an Anti-PDL1 Antibody (DURVALUMAB) Combined With CSF-1R TKI (PEXIDARTINIB) in Patients With Metastatic/Advanced Pancreatic or Colorectal Cancers	Completed	N	No Results Available	Metastatic Cancer
CD274	Evaluation of Safety and Activity of an Anti-PDL1 Antibody (DURVALUMAB) Combined With CSF-1R TKI (PEXIDARTINIB) in Patients With Metastatic/Advanced Pancreatic or Colorectal Cancers	Completed	N	No Results Available	Advanced Cancer
CD274	Evaluation of Safety and Activity of an Anti-PDL1 Antibody (DURVALUMAB) Combined With CSF-1R TKI (PEXIDARTINIB) in Patients With Metastatic/Advanced Pancreatic or Colorectal Cancers	Completed	N	No Results Available		Pexidartinib	Drug
CD274	Evaluation of Safety and Activity of an Anti-PDL1 Antibody (DURVALUMAB) Combined With CSF-1R TKI (PEXIDARTINIB) in Patients With Metastatic/Advanced Pancreatic or Colorectal Cancers	Completed	N	No Results Available		Durvalumab	Drug
CD274	Evaluation of Safety and Activity of an Anti-PDL1 Antibody (DURVALUMAB) Combined With CSF-1R TKI (PEXIDARTINIB) in Patients With Metastatic/Advanced Pancreatic or Colorectal Cancers	Completed	N	No Results Available				Phase 1
CD274	Quantitative Fluorescence Endoscopy Using Durvalumab-680LT in Esophageal Cancer	Not yet recruiting	Y	No Results Available	Esophageal Cancer
CD274	Quantitative Fluorescence Endoscopy Using Durvalumab-680LT in Esophageal Cancer	Not yet recruiting	Y	No Results Available		Fluorescence endoscopy using durvalumab-680LT	Drug
CD274	Quantitative Fluorescence Endoscopy Using Durvalumab-680LT in Esophageal Cancer	Not yet recruiting	Y	No Results Available				Phase 1
CD274	Durvalumab and Olaparib in Metastatic or Recurrent Endometrial Cancer	Unknown status	N	No Results Available	Endometrial Neoplasms
CD274	Durvalumab and Olaparib in Metastatic or Recurrent Endometrial Cancer	Unknown status	N	No Results Available	Uterine Neoplasms
CD274	Durvalumab and Olaparib in Metastatic or Recurrent Endometrial Cancer	Unknown status	N	No Results Available	Endometrium Cancer
CD274	Durvalumab and Olaparib in Metastatic or Recurrent Endometrial Cancer	Unknown status	N	No Results Available		PARP inhibitor and Anti-PD-L1	Drug
CD274	Durvalumab and Olaparib in Metastatic or Recurrent Endometrial Cancer	Unknown status	N	No Results Available				Phase 2
CD274	MEDI4736 (Anti PD-L1) Combined With Gefitinib in Subjects With Non-Small Cell Lung Cancer(NSCLC).	Completed	N	No Results Available	Carcinoma, Non-Small-Cell Lung
CD274	MEDI4736 (Anti PD-L1) Combined With Gefitinib in Subjects With Non-Small Cell Lung Cancer(NSCLC).	Completed	N	No Results Available		Gefitinib	Drug
CD274	MEDI4736 (Anti PD-L1) Combined With Gefitinib in Subjects With Non-Small Cell Lung Cancer(NSCLC).	Completed	N	No Results Available		MEDI4736	Drug
CD274	MEDI4736 (Anti PD-L1) Combined With Gefitinib in Subjects With Non-Small Cell Lung Cancer(NSCLC).	Completed	N	No Results Available				Phase 1
CD274	Study of Durvalumab Alone or Chemotherapy for Patients With Advanced Non Small-Cell Lung Cancer (PEARL)	Active, not recruiting	N	No Results Available	Non Small Cell Lung Carcinoma NSCLC
CD274	Study of Durvalumab Alone or Chemotherapy for Patients With Advanced Non Small-Cell Lung Cancer (PEARL)	Active, not recruiting	N	No Results Available		Durvalumab (MEDI4736)	Drug
CD274	Study of Durvalumab Alone or Chemotherapy for Patients With Advanced Non Small-Cell Lung Cancer (PEARL)	Active, not recruiting	N	No Results Available		Paclitaxel + carboplatin	Drug
CD274	Study of Durvalumab Alone or Chemotherapy for Patients With Advanced Non Small-Cell Lung Cancer (PEARL)	Active, not recruiting	N	No Results Available		Gemcitabine + cisplatin	Drug
CD274	Study of Durvalumab Alone or Chemotherapy for Patients With Advanced Non Small-Cell Lung Cancer (PEARL)	Active, not recruiting	N	No Results Available		Gemcitabine + carboplatin	Drug
CD274	Study of Durvalumab Alone or Chemotherapy for Patients With Advanced Non Small-Cell Lung Cancer (PEARL)	Active, not recruiting	N	No Results Available		Pemetrexed + cisplatin	Drug
CD274	Study of Durvalumab Alone or Chemotherapy for Patients With Advanced Non Small-Cell Lung Cancer (PEARL)	Active, not recruiting	N	No Results Available		Pemetrexed + carboplatin	Drug
CD274	Study of Durvalumab Alone or Chemotherapy for Patients With Advanced Non Small-Cell Lung Cancer (PEARL)	Active, not recruiting	N	No Results Available				Phase 3
CD274	Neoadjuvant MEDI4736 Concomitant With Weekly Nab-paclitaxel and Dose-dense AC for Stage I-III Triple Negative Breast Cancer	Completed	N	Has Results	Breast Neoplasms
CD274	Neoadjuvant MEDI4736 Concomitant With Weekly Nab-paclitaxel and Dose-dense AC for Stage I-III Triple Negative Breast Cancer	Completed	N	Has Results		MEDI4736	Drug
CD274	Neoadjuvant MEDI4736 Concomitant With Weekly Nab-paclitaxel and Dose-dense AC for Stage I-III Triple Negative Breast Cancer	Completed	N	Has Results				Phase 1
CD274	Neoadjuvant MEDI4736 Concomitant With Weekly Nab-paclitaxel and Dose-dense AC for Stage I-III Triple Negative Breast Cancer	Completed	N	Has Results				Phase 2
CD274	Addition of PD-L1 Antibody MEDI4736 to a Taxane-anthracycline Chemotherapy in Triple Negative Breast Cancer	Completed	N	No Results Available	Breast Cancer
CD274	Addition of PD-L1 Antibody MEDI4736 to a Taxane-anthracycline Chemotherapy in Triple Negative Breast Cancer	Completed	N	No Results Available		MEDI4736 (Anti PD-L1)	Drug
CD274	Addition of PD-L1 Antibody MEDI4736 to a Taxane-anthracycline Chemotherapy in Triple Negative Breast Cancer	Completed	N	No Results Available		Placebo	Drug
CD274	Addition of PD-L1 Antibody MEDI4736 to a Taxane-anthracycline Chemotherapy in Triple Negative Breast Cancer	Completed	N	No Results Available		nab-Paclitaxel	Drug
CD274	Addition of PD-L1 Antibody MEDI4736 to a Taxane-anthracycline Chemotherapy in Triple Negative Breast Cancer	Completed	N	No Results Available		Epirubicin	Drug
CD274	Addition of PD-L1 Antibody MEDI4736 to a Taxane-anthracycline Chemotherapy in Triple Negative Breast Cancer	Completed	N	No Results Available		Cyclophosphamide	Drug
CD274	Addition of PD-L1 Antibody MEDI4736 to a Taxane-anthracycline Chemotherapy in Triple Negative Breast Cancer	Completed	N	No Results Available				Phase 2
CD274	Safety and Efficacy of Consolidative Hypofractionated Radiation Therapy (hfRT) for Boosting the Residual Primary Lung Cancer With Durvalumab	Recruiting	Y	No Results Available	Lung Cancer
CD274	Safety and Efficacy of Consolidative Hypofractionated Radiation Therapy (hfRT) for Boosting the Residual Primary Lung Cancer With Durvalumab	Recruiting	Y	No Results Available	Carcinoma, Non-Small Cell Lung
CD274	Safety and Efficacy of Consolidative Hypofractionated Radiation Therapy (hfRT) for Boosting the Residual Primary Lung Cancer With Durvalumab	Recruiting	Y	No Results Available		consolidative hypofractionated radiation therapy (hfRT)	Radiation
CD274	Safety and Efficacy of Consolidative Hypofractionated Radiation Therapy (hfRT) for Boosting the Residual Primary Lung Cancer With Durvalumab	Recruiting	Y	No Results Available		Durvalumab 50 MG/ML	Drug
CD274	Safety and Efficacy of Consolidative Hypofractionated Radiation Therapy (hfRT) for Boosting the Residual Primary Lung Cancer With Durvalumab	Recruiting	Y	No Results Available				Phase 1
CD274	Safety and Efficacy of Consolidative Hypofractionated Radiation Therapy (hfRT) for Boosting the Residual Primary Lung Cancer With Durvalumab	Recruiting	Y	No Results Available				Phase 2
CD274	Study of Durvalumab (MEDI4736) (Anti-PD-L1) and Trametinib (MEKi) in MSS Metastatic Colon Cancer	Completed	N	No Results Available	Malignant Neoplasms of Digestive Organs
CD274	Study of Durvalumab (MEDI4736) (Anti-PD-L1) and Trametinib (MEKi) in MSS Metastatic Colon Cancer	Completed	N	No Results Available	Colorectal Cancer
CD274	Study of Durvalumab (MEDI4736) (Anti-PD-L1) and Trametinib (MEKi) in MSS Metastatic Colon Cancer	Completed	N	No Results Available	Colon Cancer
CD274	Study of Durvalumab (MEDI4736) (Anti-PD-L1) and Trametinib (MEKi) in MSS Metastatic Colon Cancer	Completed	N	No Results Available		Durvalumab	Drug
CD274	Study of Durvalumab (MEDI4736) (Anti-PD-L1) and Trametinib (MEKi) in MSS Metastatic Colon Cancer	Completed	N	No Results Available		Trametinib	Drug
CD274	Study of Durvalumab (MEDI4736) (Anti-PD-L1) and Trametinib (MEKi) in MSS Metastatic Colon Cancer	Completed	N	No Results Available				Phase 2
CD274	Local Consolidative Therapy and Durvalumab for Oligoprogressive and Polyprogressive Stage III NSCLC After Chemoradiation and Anti-PD-L1 Therapy	Recruiting	Y	No Results Available	Stage III Lung Cancer AJCC v8
CD274	Local Consolidative Therapy and Durvalumab for Oligoprogressive and Polyprogressive Stage III NSCLC After Chemoradiation and Anti-PD-L1 Therapy	Recruiting	Y	No Results Available	Stage III Lung Non-Small Cell Cancer AJCC v7
CD274	Local Consolidative Therapy and Durvalumab for Oligoprogressive and Polyprogressive Stage III NSCLC After Chemoradiation and Anti-PD-L1 Therapy	Recruiting	Y	No Results Available	Stage IIIA Lung Cancer AJCC v8
CD274	Local Consolidative Therapy and Durvalumab for Oligoprogressive and Polyprogressive Stage III NSCLC After Chemoradiation and Anti-PD-L1 Therapy	Recruiting	Y	No Results Available	Stage IIIA Lung Non-Small Cell Cancer AJCC v7
CD274	Local Consolidative Therapy and Durvalumab for Oligoprogressive and Polyprogressive Stage III NSCLC After Chemoradiation and Anti-PD-L1 Therapy	Recruiting	Y	No Results Available	Stage IIIB Lung Cancer AJCC v8
CD274	Local Consolidative Therapy and Durvalumab for Oligoprogressive and Polyprogressive Stage III NSCLC After Chemoradiation and Anti-PD-L1 Therapy	Recruiting	Y	No Results Available	Stage IIIB Lung Non-Small Cell Cancer AJCC v7
CD274	Local Consolidative Therapy and Durvalumab for Oligoprogressive and Polyprogressive Stage III NSCLC After Chemoradiation and Anti-PD-L1 Therapy	Recruiting	Y	No Results Available	Stage IIIC Lung Cancer AJCC v8
CD274	Local Consolidative Therapy and Durvalumab for Oligoprogressive and Polyprogressive Stage III NSCLC After Chemoradiation and Anti-PD-L1 Therapy	Recruiting	Y	No Results Available		Carboplatin	Drug
CD274	Local Consolidative Therapy and Durvalumab for Oligoprogressive and Polyprogressive Stage III NSCLC After Chemoradiation and Anti-PD-L1 Therapy	Recruiting	Y	No Results Available		Durvalumab	Biological
CD274	Local Consolidative Therapy and Durvalumab for Oligoprogressive and Polyprogressive Stage III NSCLC After Chemoradiation and Anti-PD-L1 Therapy	Recruiting	Y	No Results Available		Gemcitabine	Drug
CD274	Local Consolidative Therapy and Durvalumab for Oligoprogressive and Polyprogressive Stage III NSCLC After Chemoradiation and Anti-PD-L1 Therapy	Recruiting	Y	No Results Available		Local Consolidation Therapy	Procedure
CD274	Local Consolidative Therapy and Durvalumab for Oligoprogressive and Polyprogressive Stage III NSCLC After Chemoradiation and Anti-PD-L1 Therapy	Recruiting	Y	No Results Available		Nab-paclitaxel	Drug
CD274	Local Consolidative Therapy and Durvalumab for Oligoprogressive and Polyprogressive Stage III NSCLC After Chemoradiation and Anti-PD-L1 Therapy	Recruiting	Y	No Results Available		Paclitaxel	Drug
CD274	Local Consolidative Therapy and Durvalumab for Oligoprogressive and Polyprogressive Stage III NSCLC After Chemoradiation and Anti-PD-L1 Therapy	Recruiting	Y	No Results Available		Pemetrexed	Drug
CD274	Local Consolidative Therapy and Durvalumab for Oligoprogressive and Polyprogressive Stage III NSCLC After Chemoradiation and Anti-PD-L1 Therapy	Recruiting	Y	No Results Available		Quality-of-Life Assessment	Other
CD274	Local Consolidative Therapy and Durvalumab for Oligoprogressive and Polyprogressive Stage III NSCLC After Chemoradiation and Anti-PD-L1 Therapy	Recruiting	Y	No Results Available		Questionnaire Administration	Other
CD274	Local Consolidative Therapy and Durvalumab for Oligoprogressive and Polyprogressive Stage III NSCLC After Chemoradiation and Anti-PD-L1 Therapy	Recruiting	Y	No Results Available				Phase 2
CD274	CTLA-4 /PD-L1 Blockade Following Transarterial Chemoembolization (DEB-TACE) in Patients With Intermediate Stage of HCC (Hepatocellular Carcinoma) Using Durvalumab and Tremelimumab	Recruiting	Y	No Results Available	Intermediate Stage of Hepatocellular Carcinoma
CD274	CTLA-4 /PD-L1 Blockade Following Transarterial Chemoembolization (DEB-TACE) in Patients With Intermediate Stage of HCC (Hepatocellular Carcinoma) Using Durvalumab and Tremelimumab	Recruiting	Y	No Results Available	Hepatocellular Carcinoma
CD274	CTLA-4 /PD-L1 Blockade Following Transarterial Chemoembolization (DEB-TACE) in Patients With Intermediate Stage of HCC (Hepatocellular Carcinoma) Using Durvalumab and Tremelimumab	Recruiting	Y	No Results Available		Durvalumab	Drug
CD274	CTLA-4 /PD-L1 Blockade Following Transarterial Chemoembolization (DEB-TACE) in Patients With Intermediate Stage of HCC (Hepatocellular Carcinoma) Using Durvalumab and Tremelimumab	Recruiting	Y	No Results Available		Tremelimumab (Cohort A dose)	Drug
CD274	CTLA-4 /PD-L1 Blockade Following Transarterial Chemoembolization (DEB-TACE) in Patients With Intermediate Stage of HCC (Hepatocellular Carcinoma) Using Durvalumab and Tremelimumab	Recruiting	Y	No Results Available		Tremelimumab (Cohort B dose)	Drug
CD274	CTLA-4 /PD-L1 Blockade Following Transarterial Chemoembolization (DEB-TACE) in Patients With Intermediate Stage of HCC (Hepatocellular Carcinoma) Using Durvalumab and Tremelimumab	Recruiting	Y	No Results Available				Phase 2
CD274	TPIV200/huFR-1 (A Multi-Epitope Anti-Folate Receptor Vaccine) Plus Anti-PD-L1 MEDI4736 (Durvalumab) in Patients With Platinum Resistant Ovarian Cancer	Completed	N	Has Results	Ovarian Cancer
CD274	TPIV200/huFR-1 (A Multi-Epitope Anti-Folate Receptor Vaccine) Plus Anti-PD-L1 MEDI4736 (Durvalumab) in Patients With Platinum Resistant Ovarian Cancer	Completed	N	Has Results		TPIV200	Biological
CD274	TPIV200/huFR-1 (A Multi-Epitope Anti-Folate Receptor Vaccine) Plus Anti-PD-L1 MEDI4736 (Durvalumab) in Patients With Platinum Resistant Ovarian Cancer	Completed	N	Has Results		Durvalumab	Biological
CD274	TPIV200/huFR-1 (A Multi-Epitope Anti-Folate Receptor Vaccine) Plus Anti-PD-L1 MEDI4736 (Durvalumab) in Patients With Platinum Resistant Ovarian Cancer	Completed	N	Has Results				Phase 2
CD274	Phase I/II Study of the Anti-Programmed Death Ligand-1 Durvalumab Antibody (MEDI4736) in Combination With Olaparib and/or Cediranib for Advanced Solid Tumors and Advanced or Recurrent Ovarian, Triple Negative Breast, Lung, Prostate and Colorectal Can...	Recruiting	Y	No Results Available	Colorectal Neoplasms
CD274	Phase I/II Study of the Anti-Programmed Death Ligand-1 Durvalumab Antibody (MEDI4736) in Combination With Olaparib and/or Cediranib for Advanced Solid Tumors and Advanced or Recurrent Ovarian, Triple Negative Breast, Lung, Prostate and Colorectal Can...	Recruiting	Y	No Results Available	Breast Neoplasms
CD274	Phase I/II Study of the Anti-Programmed Death Ligand-1 Durvalumab Antibody (MEDI4736) in Combination With Olaparib and/or Cediranib for Advanced Solid Tumors and Advanced or Recurrent Ovarian, Triple Negative Breast, Lung, Prostate and Colorectal Can...	Recruiting	Y	No Results Available		Olaparib	Drug
CD274	Phase I/II Study of the Anti-Programmed Death Ligand-1 Durvalumab Antibody (MEDI4736) in Combination With Olaparib and/or Cediranib for Advanced Solid Tumors and Advanced or Recurrent Ovarian, Triple Negative Breast, Lung, Prostate and Colorectal Can...	Recruiting	Y	No Results Available		Cediranib	Drug
CD274	Phase I/II Study of the Anti-Programmed Death Ligand-1 Durvalumab Antibody (MEDI4736) in Combination With Olaparib and/or Cediranib for Advanced Solid Tumors and Advanced or Recurrent Ovarian, Triple Negative Breast, Lung, Prostate and Colorectal Can...	Recruiting	Y	No Results Available		Durvalumab	Drug
CD274	Phase I/II Study of the Anti-Programmed Death Ligand-1 Durvalumab Antibody (MEDI4736) in Combination With Olaparib and/or Cediranib for Advanced Solid Tumors and Advanced or Recurrent Ovarian, Triple Negative Breast, Lung, Prostate and Colorectal Can...	Recruiting	Y	No Results Available				Phase 1
CD274	Phase I/II Study of the Anti-Programmed Death Ligand-1 Durvalumab Antibody (MEDI4736) in Combination With Olaparib and/or Cediranib for Advanced Solid Tumors and Advanced or Recurrent Ovarian, Triple Negative Breast, Lung, Prostate and Colorectal Can...	Recruiting	Y	No Results Available				Phase 2
CD274	Durvalumab in Treating Patients With Primary, Post-Polycythemia Vera, or Post-Essential Thrombocythemia Myelofibrosis	Withdrawn	N	No Results Available	Polycythemia Vera, Post-Polycythemic Myelofibrosis Phase
CD274	Durvalumab in Treating Patients With Primary, Post-Polycythemia Vera, or Post-Essential Thrombocythemia Myelofibrosis	Withdrawn	N	No Results Available	Primary Myelofibrosis
CD274	Durvalumab in Treating Patients With Primary, Post-Polycythemia Vera, or Post-Essential Thrombocythemia Myelofibrosis	Withdrawn	N	No Results Available		Durvalumab	Biological
CD274	Durvalumab in Treating Patients With Primary, Post-Polycythemia Vera, or Post-Essential Thrombocythemia Myelofibrosis	Withdrawn	N	No Results Available		Laboratory Biomarker Analysis	Other
CD274	Durvalumab in Treating Patients With Primary, Post-Polycythemia Vera, or Post-Essential Thrombocythemia Myelofibrosis	Withdrawn	N	No Results Available				Phase 1
CD274	A Study of Durvalumab (Anti-PDL1) Plus Radiation Therapy for the Treatment of Solitary Bone Plasmacytoma	Withdrawn	N	No Results Available	Solitary Bone Plasmacytoma
CD274	A Study of Durvalumab (Anti-PDL1) Plus Radiation Therapy for the Treatment of Solitary Bone Plasmacytoma	Withdrawn	N	No Results Available		Durvalumab	Drug
CD274	A Study of Durvalumab (Anti-PDL1) Plus Radiation Therapy for the Treatment of Solitary Bone Plasmacytoma	Withdrawn	N	No Results Available		Radiation therapy	Radiation
CD274	A Study of Durvalumab (Anti-PDL1) Plus Radiation Therapy for the Treatment of Solitary Bone Plasmacytoma	Withdrawn	N	No Results Available				Phase 1
CD274	A Global Study to Assess the Effects of MEDI4736 (Durvalumab), Given as Monotherapy or in Combination With Tremelimumab Determined by PD-L1 Expression Versus Standard of Care in Patients With Locally Advanced or Metastatic Non Small Cell Lung Cancer	Active, not recruiting	N	Has Results	Non - Small Cell Lung Cancer NSCLC
CD274	A Global Study to Assess the Effects of MEDI4736 (Durvalumab), Given as Monotherapy or in Combination With Tremelimumab Determined by PD-L1 Expression Versus Standard of Care in Patients With Locally Advanced or Metastatic Non Small Cell Lung Cancer	Active, not recruiting	N	Has Results		MEDI4736 (durvalumab)	Drug
CD274	A Global Study to Assess the Effects of MEDI4736 (Durvalumab), Given as Monotherapy or in Combination With Tremelimumab Determined by PD-L1 Expression Versus Standard of Care in Patients With Locally Advanced or Metastatic Non Small Cell Lung Cancer	Active, not recruiting	N	Has Results		Vinorelbine	Drug
CD274	A Global Study to Assess the Effects of MEDI4736 (Durvalumab), Given as Monotherapy or in Combination With Tremelimumab Determined by PD-L1 Expression Versus Standard of Care in Patients With Locally Advanced or Metastatic Non Small Cell Lung Cancer	Active, not recruiting	N	Has Results		Gemcitabine	Drug
CD274	A Global Study to Assess the Effects of MEDI4736 (Durvalumab), Given as Monotherapy or in Combination With Tremelimumab Determined by PD-L1 Expression Versus Standard of Care in Patients With Locally Advanced or Metastatic Non Small Cell Lung Cancer	Active, not recruiting	N	Has Results		Erlotinib	Drug
CD274	A Global Study to Assess the Effects of MEDI4736 (Durvalumab), Given as Monotherapy or in Combination With Tremelimumab Determined by PD-L1 Expression Versus Standard of Care in Patients With Locally Advanced or Metastatic Non Small Cell Lung Cancer	Active, not recruiting	N	Has Results		MEDI4736 (durvalumab) in combination with tremelimumab (anti-CTLA4)	Drug
CD274	A Global Study to Assess the Effects of MEDI4736 (Durvalumab), Given as Monotherapy or in Combination With Tremelimumab Determined by PD-L1 Expression Versus Standard of Care in Patients With Locally Advanced or Metastatic Non Small Cell Lung Cancer	Active, not recruiting	N	Has Results		tremelimumab (anti-CTLA4)	Drug
CD274	A Global Study to Assess the Effects of MEDI4736 (Durvalumab), Given as Monotherapy or in Combination With Tremelimumab Determined by PD-L1 Expression Versus Standard of Care in Patients With Locally Advanced or Metastatic Non Small Cell Lung Cancer	Active, not recruiting	N	Has Results				Phase 3
CD274	Hepatic Artery Infusion Chemotherapy (HAIC) Plus Durvalumab for Advanced Hepatocellular Carcinoma	Recruiting	Y	No Results Available	Hepatocellular Carcinoma
CD274	Hepatic Artery Infusion Chemotherapy (HAIC) Plus Durvalumab for Advanced Hepatocellular Carcinoma	Recruiting	Y	No Results Available		Hepatic artery infusion chemotherapy（HAIC）	Procedure
CD274	Hepatic Artery Infusion Chemotherapy (HAIC) Plus Durvalumab for Advanced Hepatocellular Carcinoma	Recruiting	Y	No Results Available		Durvalumab	Drug
CD274	Hepatic Artery Infusion Chemotherapy (HAIC) Plus Durvalumab for Advanced Hepatocellular Carcinoma	Recruiting	Y	No Results Available				Phase 2
CD274	Study of Autologous Tumor Infiltrating Lymphocytes (LN-145) In Combo With Durvalumab in Non-Small Cell Lung Cancer	Withdrawn	N	No Results Available	Non Small Cell Lung Cancer
CD274	Study of Autologous Tumor Infiltrating Lymphocytes (LN-145) In Combo With Durvalumab in Non-Small Cell Lung Cancer	Withdrawn	N	No Results Available		LN-145	Biological
CD274	Study of Autologous Tumor Infiltrating Lymphocytes (LN-145) In Combo With Durvalumab in Non-Small Cell Lung Cancer	Withdrawn	N	No Results Available		Durvalumab	Drug
CD274	Study of Autologous Tumor Infiltrating Lymphocytes (LN-145) In Combo With Durvalumab in Non-Small Cell Lung Cancer	Withdrawn	N	No Results Available				Phase 2
CD274	Durvalumab Alone or With Tremelimumab in Refractory Germ Cell Tumors	Terminated	N	No Results Available	Germ Cell Tumor
CD274	Durvalumab Alone or With Tremelimumab in Refractory Germ Cell Tumors	Terminated	N	No Results Available		Durvalumab	Drug
CD274	Durvalumab Alone or With Tremelimumab in Refractory Germ Cell Tumors	Terminated	N	No Results Available		Tremelimumab	Drug
CD274	Durvalumab Alone or With Tremelimumab in Refractory Germ Cell Tumors	Terminated	N	No Results Available				Phase 2
CD274	Oral Decitabine (ASTX727) and Durvalumab in Recurrent and/or Metastatic Head and Neck Cancer Patients	Active, not recruiting	N	No Results Available	Head and Neck Cancer
CD274	Oral Decitabine (ASTX727) and Durvalumab in Recurrent and/or Metastatic Head and Neck Cancer Patients	Active, not recruiting	N	No Results Available		Oral Decitabine	Drug
CD274	Oral Decitabine (ASTX727) and Durvalumab in Recurrent and/or Metastatic Head and Neck Cancer Patients	Active, not recruiting	N	No Results Available		Durvalumab	Drug
CD274	Oral Decitabine (ASTX727) and Durvalumab in Recurrent and/or Metastatic Head and Neck Cancer Patients	Active, not recruiting	N	No Results Available				Phase 1
CD274	Oral Decitabine (ASTX727) and Durvalumab in Recurrent and/or Metastatic Head and Neck Cancer Patients	Active, not recruiting	N	No Results Available				Phase 2
CD274	Basket Trial for Combination Therapy With Durvalumab (Anti-PDL1) (MEDI4736) and Tremelimumab (Anti-CTLA4) in Patients With Metastatic Solid Tumors	Withdrawn	N	No Results Available	Metastatic Colorectal Cancer
CD274	Basket Trial for Combination Therapy With Durvalumab (Anti-PDL1) (MEDI4736) and Tremelimumab (Anti-CTLA4) in Patients With Metastatic Solid Tumors	Withdrawn	N	No Results Available	Triple Negative Breast Cancer
CD274	Basket Trial for Combination Therapy With Durvalumab (Anti-PDL1) (MEDI4736) and Tremelimumab (Anti-CTLA4) in Patients With Metastatic Solid Tumors	Withdrawn	N	No Results Available	Prostate Adenocarcinoma
CD274	Basket Trial for Combination Therapy With Durvalumab (Anti-PDL1) (MEDI4736) and Tremelimumab (Anti-CTLA4) in Patients With Metastatic Solid Tumors	Withdrawn	N	No Results Available	Stomach Adenocarcinoma
CD274	Basket Trial for Combination Therapy With Durvalumab (Anti-PDL1) (MEDI4736) and Tremelimumab (Anti-CTLA4) in Patients With Metastatic Solid Tumors	Withdrawn	N	No Results Available	Esophageal Adenocarcinoma
CD274	Basket Trial for Combination Therapy With Durvalumab (Anti-PDL1) (MEDI4736) and Tremelimumab (Anti-CTLA4) in Patients With Metastatic Solid Tumors	Withdrawn	N	No Results Available		Tremelimumab	Drug
CD274	Basket Trial for Combination Therapy With Durvalumab (Anti-PDL1) (MEDI4736) and Tremelimumab (Anti-CTLA4) in Patients With Metastatic Solid Tumors	Withdrawn	N	No Results Available		Durvalumab	Drug
CD274	Basket Trial for Combination Therapy With Durvalumab (Anti-PDL1) (MEDI4736) and Tremelimumab (Anti-CTLA4) in Patients With Metastatic Solid Tumors	Withdrawn	N	No Results Available				Phase 2
CD274	A Clinical Trial of Durvalumab (MEDI4736) as 1st Line Therapy in Advanced Non-small Cell Lung Cancer Patients	Completed	N	No Results Available	Non-Small Cell Lung Cancer NSCLC
CD274	A Clinical Trial of Durvalumab (MEDI4736) as 1st Line Therapy in Advanced Non-small Cell Lung Cancer Patients	Completed	N	No Results Available		durvalumab	Drug
CD274	A Clinical Trial of Durvalumab (MEDI4736) as 1st Line Therapy in Advanced Non-small Cell Lung Cancer Patients	Completed	N	No Results Available				Phase 2
CD274	Phase III Open Label First Line Therapy Study of MEDI 4736 (Durvalumab) With or Without Tremelimumab Versus SOC in Non Small-Cell Lung Cancer (NSCLC)	Active, not recruiting	N	Has Results	Non-Small-Cell Lung Carcinoma NSCLC
CD274	Phase III Open Label First Line Therapy Study of MEDI 4736 (Durvalumab) With or Without Tremelimumab Versus SOC in Non Small-Cell Lung Cancer (NSCLC)	Active, not recruiting	N	Has Results		MEDI4736 (Durvalumab)	Biological
CD274	Phase III Open Label First Line Therapy Study of MEDI 4736 (Durvalumab) With or Without Tremelimumab Versus SOC in Non Small-Cell Lung Cancer (NSCLC)	Active, not recruiting	N	Has Results		MEDI4736 (Durvalumab)+Tremelimumab	Biological
CD274	Phase III Open Label First Line Therapy Study of MEDI 4736 (Durvalumab) With or Without Tremelimumab Versus SOC in Non Small-Cell Lung Cancer (NSCLC)	Active, not recruiting	N	Has Results		Paclitaxel + Carboplatin	Drug
CD274	Phase III Open Label First Line Therapy Study of MEDI 4736 (Durvalumab) With or Without Tremelimumab Versus SOC in Non Small-Cell Lung Cancer (NSCLC)	Active, not recruiting	N	Has Results		Gemcitabine + Cisplatin	Drug
CD274	Phase III Open Label First Line Therapy Study of MEDI 4736 (Durvalumab) With or Without Tremelimumab Versus SOC in Non Small-Cell Lung Cancer (NSCLC)	Active, not recruiting	N	Has Results		Gemcitabine + Carboplatin	Drug
CD274	Phase III Open Label First Line Therapy Study of MEDI 4736 (Durvalumab) With or Without Tremelimumab Versus SOC in Non Small-Cell Lung Cancer (NSCLC)	Active, not recruiting	N	Has Results		Pemetrexed + Cisplatin	Drug
CD274	Phase III Open Label First Line Therapy Study of MEDI 4736 (Durvalumab) With or Without Tremelimumab Versus SOC in Non Small-Cell Lung Cancer (NSCLC)	Active, not recruiting	N	Has Results		Pemetrexed + Carboplatin	Drug
CD274	Phase III Open Label First Line Therapy Study of MEDI 4736 (Durvalumab) With or Without Tremelimumab Versus SOC in Non Small-Cell Lung Cancer (NSCLC)	Active, not recruiting	N	Has Results		Tremelimumab	Biological
CD274	Phase III Open Label First Line Therapy Study of MEDI 4736 (Durvalumab) With or Without Tremelimumab Versus SOC in Non Small-Cell Lung Cancer (NSCLC)	Active, not recruiting	N	Has Results				Phase 3
CD274	Study of Safety and Efficacy of Durvalumab in Combination With Paclitaxel in Metastatic Triple Negative Breast Cancer Patients	Completed	N	No Results Available	Breast Cancer
CD274	Study of Safety and Efficacy of Durvalumab in Combination With Paclitaxel in Metastatic Triple Negative Breast Cancer Patients	Completed	N	No Results Available		Paclitaxel	Drug
CD274	Study of Safety and Efficacy of Durvalumab in Combination With Paclitaxel in Metastatic Triple Negative Breast Cancer Patients	Completed	N	No Results Available		Durvalumab	Drug
CD274	Study of Safety and Efficacy of Durvalumab in Combination With Paclitaxel in Metastatic Triple Negative Breast Cancer Patients	Completed	N	No Results Available				Phase 1
CD274	Study of Safety and Efficacy of Durvalumab in Combination With Paclitaxel in Metastatic Triple Negative Breast Cancer Patients	Completed	N	No Results Available				Phase 2
CD274	1st Line Durvalumab in PS 2 NSCLC Patients	Active, not recruiting	N	No Results Available	NSCLC Stage IV
CD274	1st Line Durvalumab in PS 2 NSCLC Patients	Active, not recruiting	N	No Results Available	NSCLC Stage IIIB
CD274	1st Line Durvalumab in PS 2 NSCLC Patients	Active, not recruiting	N	No Results Available		Durvalumab	Drug
CD274	1st Line Durvalumab in PS 2 NSCLC Patients	Active, not recruiting	N	No Results Available				Phase 2
CD274	Durvalumab Plus CV301 With Maintenance Chemotherapy in Metastatic Colorectal or Pancreatic Adenocarcinoma	Active, not recruiting	N	Has Results	Metastatic Colorectal Cancer
CD274	Durvalumab Plus CV301 With Maintenance Chemotherapy in Metastatic Colorectal or Pancreatic Adenocarcinoma	Active, not recruiting	N	Has Results	Colorectal Adenocarcinoma
CD274	Durvalumab Plus CV301 With Maintenance Chemotherapy in Metastatic Colorectal or Pancreatic Adenocarcinoma	Active, not recruiting	N	Has Results	Pancreatic Adenocarcinoma
CD274	Durvalumab Plus CV301 With Maintenance Chemotherapy in Metastatic Colorectal or Pancreatic Adenocarcinoma	Active, not recruiting	N	Has Results	Metastatic Pancreatic Cancer
CD274	Durvalumab Plus CV301 With Maintenance Chemotherapy in Metastatic Colorectal or Pancreatic Adenocarcinoma	Active, not recruiting	N	Has Results		Durvalumab	Drug
CD274	Durvalumab Plus CV301 With Maintenance Chemotherapy in Metastatic Colorectal or Pancreatic Adenocarcinoma	Active, not recruiting	N	Has Results		CV301	Biological
CD274	Durvalumab Plus CV301 With Maintenance Chemotherapy in Metastatic Colorectal or Pancreatic Adenocarcinoma	Active, not recruiting	N	Has Results		Capecitabine	Drug
CD274	Durvalumab Plus CV301 With Maintenance Chemotherapy in Metastatic Colorectal or Pancreatic Adenocarcinoma	Active, not recruiting	N	Has Results		Bevacizumab	Drug
CD274	Durvalumab Plus CV301 With Maintenance Chemotherapy in Metastatic Colorectal or Pancreatic Adenocarcinoma	Active, not recruiting	N	Has Results				Phase 1
CD274	Durvalumab Plus CV301 With Maintenance Chemotherapy in Metastatic Colorectal or Pancreatic Adenocarcinoma	Active, not recruiting	N	Has Results				Phase 2
CD274	Durvalumab(MEDI4736) After chemoRadioTherapy(DART) for NSCLC-a Translational and Biomarker Study	Recruiting	Y	No Results Available	Cancer
CD274	Durvalumab(MEDI4736) After chemoRadioTherapy(DART) for NSCLC-a Translational and Biomarker Study	Recruiting	Y	No Results Available	Non Small Cell Lung Cancer
CD274	Durvalumab(MEDI4736) After chemoRadioTherapy(DART) for NSCLC-a Translational and Biomarker Study	Recruiting	Y	No Results Available	Non Small Cell Lung Cancer Stage III
CD274	Durvalumab(MEDI4736) After chemoRadioTherapy(DART) for NSCLC-a Translational and Biomarker Study	Recruiting	Y	No Results Available	NSCLC
CD274	Durvalumab(MEDI4736) After chemoRadioTherapy(DART) for NSCLC-a Translational and Biomarker Study	Recruiting	Y	No Results Available	NSCLC, Stage III
CD274	Durvalumab(MEDI4736) After chemoRadioTherapy(DART) for NSCLC-a Translational and Biomarker Study	Recruiting	Y	No Results Available		Durvalumab Injection	Drug
CD274	Durvalumab(MEDI4736) After chemoRadioTherapy(DART) for NSCLC-a Translational and Biomarker Study	Recruiting	Y	No Results Available				Phase 2
CD274	Phase 1/2 Study of Mocetinostat and Durvalumab in Patients With Advanced Solid Tumors and NSCLC	Terminated	N	Has Results	Advanced Cancer
CD274	Phase 1/2 Study of Mocetinostat and Durvalumab in Patients With Advanced Solid Tumors and NSCLC	Terminated	N	Has Results		Mocetinostat - 50 mg	Drug
CD274	Phase 1/2 Study of Mocetinostat and Durvalumab in Patients With Advanced Solid Tumors and NSCLC	Terminated	N	Has Results		Mocetinostat - 70 mg	Drug
CD274	Phase 1/2 Study of Mocetinostat and Durvalumab in Patients With Advanced Solid Tumors and NSCLC	Terminated	N	Has Results		Mocetinostat - 90 mg	Drug
CD274	Phase 1/2 Study of Mocetinostat and Durvalumab in Patients With Advanced Solid Tumors and NSCLC	Terminated	N	Has Results		Mocetinostat - Recommended Phase 2 Dose (70 mg)	Drug
CD274	Phase 1/2 Study of Mocetinostat and Durvalumab in Patients With Advanced Solid Tumors and NSCLC	Terminated	N	Has Results		Durvalumab - 1500 mg	Drug
CD274	Phase 1/2 Study of Mocetinostat and Durvalumab in Patients With Advanced Solid Tumors and NSCLC	Terminated	N	Has Results				Phase 1
CD274	Phase 1/2 Study of Mocetinostat and Durvalumab in Patients With Advanced Solid Tumors and NSCLC	Terminated	N	Has Results				Phase 2
CD274	Basket Combination Study of Inhibitors of DNA Damage Response, Angiogenesis and Programmed Death Ligand 1 in Patients With Advanced Solid Tumors	Active, not recruiting	N	No Results Available	Mismatch Repair Proficient Colorectal Cancer
CD274	Basket Combination Study of Inhibitors of DNA Damage Response, Angiogenesis and Programmed Death Ligand 1 in Patients With Advanced Solid Tumors	Active, not recruiting	N	No Results Available	Pancreatic Adenocarcinoma
CD274	Basket Combination Study of Inhibitors of DNA Damage Response, Angiogenesis and Programmed Death Ligand 1 in Patients With Advanced Solid Tumors	Active, not recruiting	N	No Results Available	Leiomyosarcoma
CD274	Basket Combination Study of Inhibitors of DNA Damage Response, Angiogenesis and Programmed Death Ligand 1 in Patients With Advanced Solid Tumors	Active, not recruiting	N	No Results Available		Durvalumab	Biological
CD274	Basket Combination Study of Inhibitors of DNA Damage Response, Angiogenesis and Programmed Death Ligand 1 in Patients With Advanced Solid Tumors	Active, not recruiting	N	No Results Available		Olaparib	Drug
CD274	Basket Combination Study of Inhibitors of DNA Damage Response, Angiogenesis and Programmed Death Ligand 1 in Patients With Advanced Solid Tumors	Active, not recruiting	N	No Results Available		Cediranib	Drug
CD274	Basket Combination Study of Inhibitors of DNA Damage Response, Angiogenesis and Programmed Death Ligand 1 in Patients With Advanced Solid Tumors	Active, not recruiting	N	No Results Available				Phase 2
CD274	Radiochemotherapy +/- Durvalumab for Locally-advanced Anal Carcinoma. A Multicenter, Randomized, Phase II Trial of the German Anal Cancer Study Group	Recruiting	Y	No Results Available	Anal Cancer
CD274	Radiochemotherapy +/- Durvalumab for Locally-advanced Anal Carcinoma. A Multicenter, Randomized, Phase II Trial of the German Anal Cancer Study Group	Recruiting	Y	No Results Available	Anal Carcinoma
CD274	Radiochemotherapy +/- Durvalumab for Locally-advanced Anal Carcinoma. A Multicenter, Randomized, Phase II Trial of the German Anal Cancer Study Group	Recruiting	Y	No Results Available	Anal Cancer Stage III
CD274	Radiochemotherapy +/- Durvalumab for Locally-advanced Anal Carcinoma. A Multicenter, Randomized, Phase II Trial of the German Anal Cancer Study Group	Recruiting	Y	No Results Available	Anal Cancer Stage II
CD274	Radiochemotherapy +/- Durvalumab for Locally-advanced Anal Carcinoma. A Multicenter, Randomized, Phase II Trial of the German Anal Cancer Study Group	Recruiting	Y	No Results Available		Chemotherapy	Drug
CD274	Radiochemotherapy +/- Durvalumab for Locally-advanced Anal Carcinoma. A Multicenter, Randomized, Phase II Trial of the German Anal Cancer Study Group	Recruiting	Y	No Results Available		Radiation	Radiation
CD274	Radiochemotherapy +/- Durvalumab for Locally-advanced Anal Carcinoma. A Multicenter, Randomized, Phase II Trial of the German Anal Cancer Study Group	Recruiting	Y	No Results Available		Durvalumab	Drug
CD274	Radiochemotherapy +/- Durvalumab for Locally-advanced Anal Carcinoma. A Multicenter, Randomized, Phase II Trial of the German Anal Cancer Study Group	Recruiting	Y	No Results Available				Phase 2
CD274	Phase 1/2 Study of Ensartinib and Durvalumab, in ALK-rearranged Non-small Cell Lung Cancer	Completed	N	Has Results	Non-small Cell Lung Cancer
CD274	Phase 1/2 Study of Ensartinib and Durvalumab, in ALK-rearranged Non-small Cell Lung Cancer	Completed	N	Has Results	Carcinoma
CD274	Phase 1/2 Study of Ensartinib and Durvalumab, in ALK-rearranged Non-small Cell Lung Cancer	Completed	N	Has Results	NSCLC
CD274	Phase 1/2 Study of Ensartinib and Durvalumab, in ALK-rearranged Non-small Cell Lung Cancer	Completed	N	Has Results		Ensartinib	Drug
CD274	Phase 1/2 Study of Ensartinib and Durvalumab, in ALK-rearranged Non-small Cell Lung Cancer	Completed	N	Has Results		Durvalumab	Drug
CD274	Phase 1/2 Study of Ensartinib and Durvalumab, in ALK-rearranged Non-small Cell Lung Cancer	Completed	N	Has Results				Phase 1
CD274	Phase 1/2 Study of Ensartinib and Durvalumab, in ALK-rearranged Non-small Cell Lung Cancer	Completed	N	Has Results				Phase 2
CD274	Durvalumab, Cetuximab and Radiotherapy in Head Neck Cancer	Not yet recruiting	Y	No Results Available	Head and Neck Neoplasms
CD274	Durvalumab, Cetuximab and Radiotherapy in Head Neck Cancer	Not yet recruiting	Y	No Results Available		Durvalumab	Biological
CD274	Durvalumab, Cetuximab and Radiotherapy in Head Neck Cancer	Not yet recruiting	Y	No Results Available		Cetuximab	Biological
CD274	Durvalumab, Cetuximab and Radiotherapy in Head Neck Cancer	Not yet recruiting	Y	No Results Available		Intensity modulated radiation therapy (IMRT)	Radiation
CD274	Durvalumab, Cetuximab and Radiotherapy in Head Neck Cancer	Not yet recruiting	Y	No Results Available				Phase 1
CD274	Durvalumab, Cetuximab and Radiotherapy in Head Neck Cancer	Not yet recruiting	Y	No Results Available				Phase 2
CD274	Study of MEDI4736 Monotherapy and in Combination With Tremelimumab Versus Standard of Care Therapy in Patients With Head and Neck Cancer	Completed	N	Has Results	Recurrent or Metastatic PD-L1-positive or -Negative Squamous Cell Carcinoma of the Head and Neck SCCHN
CD274	Study of MEDI4736 Monotherapy and in Combination With Tremelimumab Versus Standard of Care Therapy in Patients With Head and Neck Cancer	Completed	N	Has Results		MEDI4736	Drug
CD274	Study of MEDI4736 Monotherapy and in Combination With Tremelimumab Versus Standard of Care Therapy in Patients With Head and Neck Cancer	Completed	N	Has Results		MEDI4736 + Tremelimumab	Drug
CD274	Study of MEDI4736 Monotherapy and in Combination With Tremelimumab Versus Standard of Care Therapy in Patients With Head and Neck Cancer	Completed	N	Has Results		Standard of Care	Drug
CD274	Study of MEDI4736 Monotherapy and in Combination With Tremelimumab Versus Standard of Care Therapy in Patients With Head and Neck Cancer	Completed	N	Has Results				Phase 3
CD274	Efficacy and Safety of Platinum-based Chemotherapy + Bevacizumab + Durvalumab, and Salvage SBRT for IV Non-Small Cell Lung Cancer Patients With EGFR Mutations After Failure of First Line Osimertinib: A Multicenter, Prospective, Phase II Clinical Study	Unknown status	N	No Results Available	Lung Cancer Stage IV，EGFR-mutant，TKI，PD-L1，SBRT
CD274	Efficacy and Safety of Platinum-based Chemotherapy + Bevacizumab + Durvalumab, and Salvage SBRT for IV Non-Small Cell Lung Cancer Patients With EGFR Mutations After Failure of First Line Osimertinib: A Multicenter, Prospective, Phase II Clinical Study	Unknown status	N	No Results Available		pemetrexed，cisplatin/carboplatin，bevacizumab，durvalumab，SBRT	Drug
CD274	Efficacy and Safety of Platinum-based Chemotherapy + Bevacizumab + Durvalumab, and Salvage SBRT for IV Non-Small Cell Lung Cancer Patients With EGFR Mutations After Failure of First Line Osimertinib: A Multicenter, Prospective, Phase II Clinical Study	Unknown status	N	No Results Available				Phase 2
CD274	Evaluation of the Safety and the Tolerability of Durvalumab Plus Tremelimumab Combined With FOLFOX in mCRC	Completed	N	No Results Available	Colorectal Cancer Metastatic
CD274	Evaluation of the Safety and the Tolerability of Durvalumab Plus Tremelimumab Combined With FOLFOX in mCRC	Completed	N	No Results Available		Durvalumab, Tremelimumab and ,FOLFOX	Drug
CD274	Evaluation of the Safety and the Tolerability of Durvalumab Plus Tremelimumab Combined With FOLFOX in mCRC	Completed	N	No Results Available				Phase 1
CD274	Evaluation of the Safety and the Tolerability of Durvalumab Plus Tremelimumab Combined With FOLFOX in mCRC	Completed	N	No Results Available				Phase 2
CD274	Phase III Study to Determine Efficacy of Durvalumab in Stage II-III Non-small Cell Lung Cancer (NSCLC) After Curative Intent Therapy.	Active, not recruiting	N	No Results Available	Carcinoma, Non- Small Cell Lung
CD274	Phase III Study to Determine Efficacy of Durvalumab in Stage II-III Non-small Cell Lung Cancer (NSCLC) After Curative Intent Therapy.	Active, not recruiting	N	No Results Available		Durvalumab	Drug
CD274	Phase III Study to Determine Efficacy of Durvalumab in Stage II-III Non-small Cell Lung Cancer (NSCLC) After Curative Intent Therapy.	Active, not recruiting	N	No Results Available		Placebo	Other
CD274	Phase III Study to Determine Efficacy of Durvalumab in Stage II-III Non-small Cell Lung Cancer (NSCLC) After Curative Intent Therapy.	Active, not recruiting	N	No Results Available				Phase 3
CD274	Diadem to Investigate the Activity and Safety of Durvalumab	Completed	N	No Results Available	Pleura Mesothelioma
CD274	Diadem to Investigate the Activity and Safety of Durvalumab	Completed	N	No Results Available		Durvalumab	Drug
CD274	Diadem to Investigate the Activity and Safety of Durvalumab	Completed	N	No Results Available				Phase 2
CD274	Vactosertib With Durvalumab in Urothelial Carcinoma Failing Checkpoint Inhibition	Not yet recruiting	Y	No Results Available	Urothelial Carcinoma Recurrent
CD274	Vactosertib With Durvalumab in Urothelial Carcinoma Failing Checkpoint Inhibition	Not yet recruiting	Y	No Results Available	Advanced Urothelial Carcinoma
CD274	Vactosertib With Durvalumab in Urothelial Carcinoma Failing Checkpoint Inhibition	Not yet recruiting	Y	No Results Available		Vactosertib(TEW-7197)/ Durvalumab	Drug
CD274	Vactosertib With Durvalumab in Urothelial Carcinoma Failing Checkpoint Inhibition	Not yet recruiting	Y	No Results Available				Phase 2
CD274	A Study of Galunisertib (LY2157299) and Durvalumab (MEDI4736) in Participants With Metastatic Pancreatic Cancer	Completed	N	No Results Available	Metastatic Pancreatic Cancer
CD274	A Study of Galunisertib (LY2157299) and Durvalumab (MEDI4736) in Participants With Metastatic Pancreatic Cancer	Completed	N	No Results Available		Galunisertib	Drug
CD274	A Study of Galunisertib (LY2157299) and Durvalumab (MEDI4736) in Participants With Metastatic Pancreatic Cancer	Completed	N	No Results Available		Durvalumab	Drug
CD274	A Study of Galunisertib (LY2157299) and Durvalumab (MEDI4736) in Participants With Metastatic Pancreatic Cancer	Completed	N	No Results Available				Phase 1
CD274	Study of Pembrolizumab/Vibostolimab (MK-7684A) in Combination With Concurrent Chemoradiotherapy Followed by Pembrolizumab/Vibostolimab Versus Concurrent Chemoradiotherapy Followed by Durvalumab in Participants With Stage III Non-small Cell Lung Cancer (MK-7684A-006/KEYVIBE-006)	Recruiting	Y	No Results Available	Carcinoma, Non-Small-Cell Lung
CD274	Study of Pembrolizumab/Vibostolimab (MK-7684A) in Combination With Concurrent Chemoradiotherapy Followed by Pembrolizumab/Vibostolimab Versus Concurrent Chemoradiotherapy Followed by Durvalumab in Participants With Stage III Non-small Cell Lung Cancer (MK-7684A-006/KEYVIBE-006)	Recruiting	Y	No Results Available		pembrolizumab/vibostolimab	Biological
CD274	Study of Pembrolizumab/Vibostolimab (MK-7684A) in Combination With Concurrent Chemoradiotherapy Followed by Pembrolizumab/Vibostolimab Versus Concurrent Chemoradiotherapy Followed by Durvalumab in Participants With Stage III Non-small Cell Lung Cancer (MK-7684A-006/KEYVIBE-006)	Recruiting	Y	No Results Available		durvalumab	Biological
CD274	Study of Pembrolizumab/Vibostolimab (MK-7684A) in Combination With Concurrent Chemoradiotherapy Followed by Pembrolizumab/Vibostolimab Versus Concurrent Chemoradiotherapy Followed by Durvalumab in Participants With Stage III Non-small Cell Lung Cancer (MK-7684A-006/KEYVIBE-006)	Recruiting	Y	No Results Available		cisplatin	Drug
CD274	Study of Pembrolizumab/Vibostolimab (MK-7684A) in Combination With Concurrent Chemoradiotherapy Followed by Pembrolizumab/Vibostolimab Versus Concurrent Chemoradiotherapy Followed by Durvalumab in Participants With Stage III Non-small Cell Lung Cancer (MK-7684A-006/KEYVIBE-006)	Recruiting	Y	No Results Available		pemetrexed	Drug
CD274	Study of Pembrolizumab/Vibostolimab (MK-7684A) in Combination With Concurrent Chemoradiotherapy Followed by Pembrolizumab/Vibostolimab Versus Concurrent Chemoradiotherapy Followed by Durvalumab in Participants With Stage III Non-small Cell Lung Cancer (MK-7684A-006/KEYVIBE-006)	Recruiting	Y	No Results Available		etoposide	Drug
CD274	Study of Pembrolizumab/Vibostolimab (MK-7684A) in Combination With Concurrent Chemoradiotherapy Followed by Pembrolizumab/Vibostolimab Versus Concurrent Chemoradiotherapy Followed by Durvalumab in Participants With Stage III Non-small Cell Lung Cancer (MK-7684A-006/KEYVIBE-006)	Recruiting	Y	No Results Available		carboplatin	Drug
CD274	Study of Pembrolizumab/Vibostolimab (MK-7684A) in Combination With Concurrent Chemoradiotherapy Followed by Pembrolizumab/Vibostolimab Versus Concurrent Chemoradiotherapy Followed by Durvalumab in Participants With Stage III Non-small Cell Lung Cancer (MK-7684A-006/KEYVIBE-006)	Recruiting	Y	No Results Available		paclitaxel	Drug
CD274	Study of Pembrolizumab/Vibostolimab (MK-7684A) in Combination With Concurrent Chemoradiotherapy Followed by Pembrolizumab/Vibostolimab Versus Concurrent Chemoradiotherapy Followed by Durvalumab in Participants With Stage III Non-small Cell Lung Cancer (MK-7684A-006/KEYVIBE-006)	Recruiting	Y	No Results Available		thoracic radiotherapy	Radiation
CD274	Study of Pembrolizumab/Vibostolimab (MK-7684A) in Combination With Concurrent Chemoradiotherapy Followed by Pembrolizumab/Vibostolimab Versus Concurrent Chemoradiotherapy Followed by Durvalumab in Participants With Stage III Non-small Cell Lung Cancer (MK-7684A-006/KEYVIBE-006)	Recruiting	Y	No Results Available				Phase 3
CD274	Phase-II Trial of Induction Chemotherapy and Chemoradiotherapy Plus/Minus Durvalumab and Consolidation Immunotherapy in Patients With Resectable Stage III NSCLC.	Recruiting	Y	No Results Available	NSCLC, Stage III
CD274	Phase-II Trial of Induction Chemotherapy and Chemoradiotherapy Plus/Minus Durvalumab and Consolidation Immunotherapy in Patients With Resectable Stage III NSCLC.	Recruiting	Y	No Results Available		Durvalumab	Drug
CD274	Phase-II Trial of Induction Chemotherapy and Chemoradiotherapy Plus/Minus Durvalumab and Consolidation Immunotherapy in Patients With Resectable Stage III NSCLC.	Recruiting	Y	No Results Available				Phase 2
CD274	Poly-ICLC (Hiltonol) and Anti-PD1 or Anti-PD-L1	Terminated	N	No Results Available	Solid Cancer
CD274	Poly-ICLC (Hiltonol) and Anti-PD1 or Anti-PD-L1	Terminated	N	No Results Available		Poly-ICLC combination treatment with aPD-1 (Nivolumab or Pembrolizumab) or aPD-L1 (Atezolizumab or Durvalumab) over 6 months	Biological
CD274	Poly-ICLC (Hiltonol) and Anti-PD1 or Anti-PD-L1	Terminated	N	No Results Available				Phase 1
CD274	Poly-ICLC (Hiltonol) and Anti-PD1 or Anti-PD-L1	Terminated	N	No Results Available				Phase 2
CD274	Phase III Open Label Study of MEDI 4736 With/Without Tremelimumab Versus Standard of Care (SOC) in Recurrent/Metastatic Head and Neck Cancer	Completed	N	Has Results	Squamous Cell Carcinoma of the Head and Neck
CD274	Phase III Open Label Study of MEDI 4736 With/Without Tremelimumab Versus Standard of Care (SOC) in Recurrent/Metastatic Head and Neck Cancer	Completed	N	Has Results		MEDI4736	Biological
CD274	Phase III Open Label Study of MEDI 4736 With/Without Tremelimumab Versus Standard of Care (SOC) in Recurrent/Metastatic Head and Neck Cancer	Completed	N	Has Results		Tremelimumab	Biological
CD274	Phase III Open Label Study of MEDI 4736 With/Without Tremelimumab Versus Standard of Care (SOC) in Recurrent/Metastatic Head and Neck Cancer	Completed	N	Has Results		MEDI4736+Tremelimumab	Biological
CD274	Phase III Open Label Study of MEDI 4736 With/Without Tremelimumab Versus Standard of Care (SOC) in Recurrent/Metastatic Head and Neck Cancer	Completed	N	Has Results		Cetuximab	Biological
CD274	Phase III Open Label Study of MEDI 4736 With/Without Tremelimumab Versus Standard of Care (SOC) in Recurrent/Metastatic Head and Neck Cancer	Completed	N	Has Results		5-fluorouracil (5FU)	Drug
CD274	Phase III Open Label Study of MEDI 4736 With/Without Tremelimumab Versus Standard of Care (SOC) in Recurrent/Metastatic Head and Neck Cancer	Completed	N	Has Results		Cisplatin	Drug
CD274	Phase III Open Label Study of MEDI 4736 With/Without Tremelimumab Versus Standard of Care (SOC) in Recurrent/Metastatic Head and Neck Cancer	Completed	N	Has Results		Carboplatin	Drug
CD274	Phase III Open Label Study of MEDI 4736 With/Without Tremelimumab Versus Standard of Care (SOC) in Recurrent/Metastatic Head and Neck Cancer	Completed	N	Has Results				Phase 3
CD274	A Study Evaluating the Association of Hypofractionated Stereotactic Radiation Therapy and Durvalumab for Patients With Recurrent Glioblastoma	Recruiting	Y	No Results Available	Glioblastoma
CD274	A Study Evaluating the Association of Hypofractionated Stereotactic Radiation Therapy and Durvalumab for Patients With Recurrent Glioblastoma	Recruiting	Y	No Results Available		Hypofractionated stereotactic radiation therapy	Radiation
CD274	A Study Evaluating the Association of Hypofractionated Stereotactic Radiation Therapy and Durvalumab for Patients With Recurrent Glioblastoma	Recruiting	Y	No Results Available		Durvalumab	Drug
CD274	A Study Evaluating the Association of Hypofractionated Stereotactic Radiation Therapy and Durvalumab for Patients With Recurrent Glioblastoma	Recruiting	Y	No Results Available				Phase 1
CD274	A Study Evaluating the Association of Hypofractionated Stereotactic Radiation Therapy and Durvalumab for Patients With Recurrent Glioblastoma	Recruiting	Y	No Results Available				Phase 2
CD274	Adjuvant PVX-410 Vaccine and Durvalumab in Stage II/III Triple Negative Breast Cancer	Active, not recruiting	N	No Results Available	Breast Cancer
CD274	Adjuvant PVX-410 Vaccine and Durvalumab in Stage II/III Triple Negative Breast Cancer	Active, not recruiting	N	No Results Available		PVX-410	Biological
CD274	Adjuvant PVX-410 Vaccine and Durvalumab in Stage II/III Triple Negative Breast Cancer	Active, not recruiting	N	No Results Available		Durvalumab	Biological
CD274	Adjuvant PVX-410 Vaccine and Durvalumab in Stage II/III Triple Negative Breast Cancer	Active, not recruiting	N	No Results Available		Hiltonol	Drug
CD274	Adjuvant PVX-410 Vaccine and Durvalumab in Stage II/III Triple Negative Breast Cancer	Active, not recruiting	N	No Results Available				Phase 1
CD274	Metronomic Oral Vinorelbine Plus Anti-PD-L1/Anti-CTLA4 ImmunothErapy in Patients With Advanced Solid Tumours	Active, not recruiting	N	No Results Available	Advanced Solid Tumours
CD274	Metronomic Oral Vinorelbine Plus Anti-PD-L1/Anti-CTLA4 ImmunothErapy in Patients With Advanced Solid Tumours	Active, not recruiting	N	No Results Available	Breast Cancer
CD274	Metronomic Oral Vinorelbine Plus Anti-PD-L1/Anti-CTLA4 ImmunothErapy in Patients With Advanced Solid Tumours	Active, not recruiting	N	No Results Available	Head and Neck Cancer
CD274	Metronomic Oral Vinorelbine Plus Anti-PD-L1/Anti-CTLA4 ImmunothErapy in Patients With Advanced Solid Tumours	Active, not recruiting	N	No Results Available	Cervix Cancer
CD274	Metronomic Oral Vinorelbine Plus Anti-PD-L1/Anti-CTLA4 ImmunothErapy in Patients With Advanced Solid Tumours	Active, not recruiting	N	No Results Available	Prostate Cancer
CD274	Metronomic Oral Vinorelbine Plus Anti-PD-L1/Anti-CTLA4 ImmunothErapy in Patients With Advanced Solid Tumours	Active, not recruiting	N	No Results Available		Durvalumab + Tremelimumab + metronomic Vinorelbine	Drug
CD274	Metronomic Oral Vinorelbine Plus Anti-PD-L1/Anti-CTLA4 ImmunothErapy in Patients With Advanced Solid Tumours	Active, not recruiting	N	No Results Available				Phase 1
CD274	Metronomic Oral Vinorelbine Plus Anti-PD-L1/Anti-CTLA4 ImmunothErapy in Patients With Advanced Solid Tumours	Active, not recruiting	N	No Results Available				Phase 2
CD274	Immunotherapy in Patient With Poor General Condition	Recruiting	Y	No Results Available	Non-small Cell Lung Cancer Stage IV
CD274	Immunotherapy in Patient With Poor General Condition	Recruiting	Y	No Results Available		Durvalumab	Drug
CD274	Immunotherapy in Patient With Poor General Condition	Recruiting	Y	No Results Available				Phase 2
CD274	PHOENIX DDR/Anti-PD-L1 Trial: A Pre-surgical Window of Opportunity and Post-surgical Adjuvant Biomarker Study of DNA Damage Response Inhibition and/or Anti-PD-L1 Immunotherapy in Patients With Neoadjuvant Chemotherapy Resistant Residual Triple Negative Breast Cancer	Recruiting	Y	No Results Available	Breast Neoplasm
CD274	PHOENIX DDR/Anti-PD-L1 Trial: A Pre-surgical Window of Opportunity and Post-surgical Adjuvant Biomarker Study of DNA Damage Response Inhibition and/or Anti-PD-L1 Immunotherapy in Patients With Neoadjuvant Chemotherapy Resistant Residual Triple Negative Breast Cancer	Recruiting	Y	No Results Available		AZD6738	Drug
CD274	PHOENIX DDR/Anti-PD-L1 Trial: A Pre-surgical Window of Opportunity and Post-surgical Adjuvant Biomarker Study of DNA Damage Response Inhibition and/or Anti-PD-L1 Immunotherapy in Patients With Neoadjuvant Chemotherapy Resistant Residual Triple Negative Breast Cancer	Recruiting	Y	No Results Available		Olaparib	Drug
CD274	PHOENIX DDR/Anti-PD-L1 Trial: A Pre-surgical Window of Opportunity and Post-surgical Adjuvant Biomarker Study of DNA Damage Response Inhibition and/or Anti-PD-L1 Immunotherapy in Patients With Neoadjuvant Chemotherapy Resistant Residual Triple Negative Breast Cancer	Recruiting	Y	No Results Available		Durvalumab	Drug
CD274	PHOENIX DDR/Anti-PD-L1 Trial: A Pre-surgical Window of Opportunity and Post-surgical Adjuvant Biomarker Study of DNA Damage Response Inhibition and/or Anti-PD-L1 Immunotherapy in Patients With Neoadjuvant Chemotherapy Resistant Residual Triple Negative Breast Cancer	Recruiting	Y	No Results Available				Phase 2
CD274	Trial of Selumetinib and Bromodomain Inhibitor With Durvalumab for Sarcomas	Not yet recruiting	Y	No Results Available	MPNST
CD274	Trial of Selumetinib and Bromodomain Inhibitor With Durvalumab for Sarcomas	Not yet recruiting	Y	No Results Available	NF1
CD274	Trial of Selumetinib and Bromodomain Inhibitor With Durvalumab for Sarcomas	Not yet recruiting	Y	No Results Available	Sarcoma
CD274	Trial of Selumetinib and Bromodomain Inhibitor With Durvalumab for Sarcomas	Not yet recruiting	Y	No Results Available		Selumetinib	Drug
CD274	Trial of Selumetinib and Bromodomain Inhibitor With Durvalumab for Sarcomas	Not yet recruiting	Y	No Results Available				Phase 2
CD274	Phase II Study of MEDI4736 Monotherapy in Treatment of Recurrent or Metastatic Squamous Cell Carcinoma of the Head and Neck	Completed	N	Has Results	Recurrent or Metastatic PD-L1-positive Squamous Cell Carcinoma of the Head and Neck
CD274	Phase II Study of MEDI4736 Monotherapy in Treatment of Recurrent or Metastatic Squamous Cell Carcinoma of the Head and Neck	Completed	N	Has Results		MEDI4736	Drug
CD274	Phase II Study of MEDI4736 Monotherapy in Treatment of Recurrent or Metastatic Squamous Cell Carcinoma of the Head and Neck	Completed	N	Has Results				Phase 2
CD274	Short-term Fasting Prior to PD-1/PD-L1 Inhibitor Therapy for of Advanced or Metastatic Skin Malignancy	Recruiting	Y	No Results Available	Advanced Malignant Skin Neoplasm
CD274	Short-term Fasting Prior to PD-1/PD-L1 Inhibitor Therapy for of Advanced or Metastatic Skin Malignancy	Recruiting	Y	No Results Available	Metastatic Malignant Skin Neoplasm
CD274	Short-term Fasting Prior to PD-1/PD-L1 Inhibitor Therapy for of Advanced or Metastatic Skin Malignancy	Recruiting	Y	No Results Available		Atezolizumab	Drug
CD274	Short-term Fasting Prior to PD-1/PD-L1 Inhibitor Therapy for of Advanced or Metastatic Skin Malignancy	Recruiting	Y	No Results Available		Avelumab	Drug
CD274	Short-term Fasting Prior to PD-1/PD-L1 Inhibitor Therapy for of Advanced or Metastatic Skin Malignancy	Recruiting	Y	No Results Available		Cemiplimab	Biological
CD274	Short-term Fasting Prior to PD-1/PD-L1 Inhibitor Therapy for of Advanced or Metastatic Skin Malignancy	Recruiting	Y	No Results Available		Durvalumab	Biological
CD274	Short-term Fasting Prior to PD-1/PD-L1 Inhibitor Therapy for of Advanced or Metastatic Skin Malignancy	Recruiting	Y	No Results Available		Nivolumab	Biological
CD274	Short-term Fasting Prior to PD-1/PD-L1 Inhibitor Therapy for of Advanced or Metastatic Skin Malignancy	Recruiting	Y	No Results Available		Pembrolizumab	Biological
CD274	Short-term Fasting Prior to PD-1/PD-L1 Inhibitor Therapy for of Advanced or Metastatic Skin Malignancy	Recruiting	Y	No Results Available		Quality-of-Life Assessment	Other
CD274	Short-term Fasting Prior to PD-1/PD-L1 Inhibitor Therapy for of Advanced or Metastatic Skin Malignancy	Recruiting	Y	No Results Available		Short-Term Fasting	Other
CD274	Short-term Fasting Prior to PD-1/PD-L1 Inhibitor Therapy for of Advanced or Metastatic Skin Malignancy	Recruiting	Y	No Results Available				Phase 1
CD274	Study of Durvalumab Versus Placebo in Combination With Definitive Chemoradiation Therapy in Patient With ESCC	Recruiting	Y	No Results Available	Esophageal Squamous Cell Carcinoma
CD274	Study of Durvalumab Versus Placebo in Combination With Definitive Chemoradiation Therapy in Patient With ESCC	Recruiting	Y	No Results Available		Durvalumab	Drug
CD274	Study of Durvalumab Versus Placebo in Combination With Definitive Chemoradiation Therapy in Patient With ESCC	Recruiting	Y	No Results Available		Placebo	Drug
CD274	Study of Durvalumab Versus Placebo in Combination With Definitive Chemoradiation Therapy in Patient With ESCC	Recruiting	Y	No Results Available		cisplatin + fluorouracil	Drug
CD274	Study of Durvalumab Versus Placebo in Combination With Definitive Chemoradiation Therapy in Patient With ESCC	Recruiting	Y	No Results Available		cisplatin + capecitabine	Drug
CD274	Study of Durvalumab Versus Placebo in Combination With Definitive Chemoradiation Therapy in Patient With ESCC	Recruiting	Y	No Results Available		Radiation	Radiation
CD274	Study of Durvalumab Versus Placebo in Combination With Definitive Chemoradiation Therapy in Patient With ESCC	Recruiting	Y	No Results Available				Phase 3
CD274	Pilot Study of Durvalumab and Vigil in Advanced Women's Cancers	Completed	N	No Results Available	Breast Cancer
CD274	Pilot Study of Durvalumab and Vigil in Advanced Women's Cancers	Completed	N	No Results Available	Ovarian Cancer
CD274	Pilot Study of Durvalumab and Vigil in Advanced Women's Cancers	Completed	N	No Results Available	Fallopian Tube Cancer
CD274	Pilot Study of Durvalumab and Vigil in Advanced Women's Cancers	Completed	N	No Results Available	Primary Peritoneal Carcinoma
CD274	Pilot Study of Durvalumab and Vigil in Advanced Women's Cancers	Completed	N	No Results Available	Uterine Cancer
CD274	Pilot Study of Durvalumab and Vigil in Advanced Women's Cancers	Completed	N	No Results Available	Cervical Cancer
CD274	Pilot Study of Durvalumab and Vigil in Advanced Women's Cancers	Completed	N	No Results Available	Endometrial Cancer
CD274	Pilot Study of Durvalumab and Vigil in Advanced Women's Cancers	Completed	N	No Results Available		Vigil	Biological
CD274	Pilot Study of Durvalumab and Vigil in Advanced Women's Cancers	Completed	N	No Results Available		Durvalumab	Drug
CD274	Pilot Study of Durvalumab and Vigil in Advanced Women's Cancers	Completed	N	No Results Available				Phase 2
CD274	A Study of Durvalumab in Patients With BR PDA Following Neoadjuvant Therapy and Successful Surgical Resection	Withdrawn	N	No Results Available	Pancreatic Cancer
CD274	A Study of Durvalumab in Patients With BR PDA Following Neoadjuvant Therapy and Successful Surgical Resection	Withdrawn	N	No Results Available		Durvalumab	Drug
CD274	A Study of Durvalumab in Patients With BR PDA Following Neoadjuvant Therapy and Successful Surgical Resection	Withdrawn	N	No Results Available				Phase 2
CD274	Study of Durvalumab With Tremelimumab Versus SoC as 1st Line Therapy in Metastatic Non Small-Cell Lung Cancer (NSCLC) (NEPTUNE)	Active, not recruiting	N	Has Results	Non Small Cell Lung Carcinoma NSCLC
CD274	Study of Durvalumab With Tremelimumab Versus SoC as 1st Line Therapy in Metastatic Non Small-Cell Lung Cancer (NSCLC) (NEPTUNE)	Active, not recruiting	N	Has Results		Durvalumab +Tremelimumab	Biological
CD274	Study of Durvalumab With Tremelimumab Versus SoC as 1st Line Therapy in Metastatic Non Small-Cell Lung Cancer (NSCLC) (NEPTUNE)	Active, not recruiting	N	Has Results		Paclitaxel + carboplatin	Drug
CD274	Study of Durvalumab With Tremelimumab Versus SoC as 1st Line Therapy in Metastatic Non Small-Cell Lung Cancer (NSCLC) (NEPTUNE)	Active, not recruiting	N	Has Results		Gemcitabine + cisplatin	Drug
CD274	Study of Durvalumab With Tremelimumab Versus SoC as 1st Line Therapy in Metastatic Non Small-Cell Lung Cancer (NSCLC) (NEPTUNE)	Active, not recruiting	N	Has Results		Gemcitabine + carboplatin	Drug
CD274	Study of Durvalumab With Tremelimumab Versus SoC as 1st Line Therapy in Metastatic Non Small-Cell Lung Cancer (NSCLC) (NEPTUNE)	Active, not recruiting	N	Has Results		Pemetrexed + cisplatin	Drug
CD274	Study of Durvalumab With Tremelimumab Versus SoC as 1st Line Therapy in Metastatic Non Small-Cell Lung Cancer (NSCLC) (NEPTUNE)	Active, not recruiting	N	Has Results		Pemetrexed + carboplatin	Drug
CD274	Study of Durvalumab With Tremelimumab Versus SoC as 1st Line Therapy in Metastatic Non Small-Cell Lung Cancer (NSCLC) (NEPTUNE)	Active, not recruiting	N	Has Results				Phase 3
CD274	Triplex Checkpoint Inhibitors Therapy for Advanced Solid Tumors	Recruiting	Y	No Results Available	Lung Cancer
CD274	Triplex Checkpoint Inhibitors Therapy for Advanced Solid Tumors	Recruiting	Y	No Results Available	Liver Cancer
CD274	Triplex Checkpoint Inhibitors Therapy for Advanced Solid Tumors	Recruiting	Y	No Results Available	Colorectal Cancer
CD274	Triplex Checkpoint Inhibitors Therapy for Advanced Solid Tumors	Recruiting	Y	No Results Available	Pancreas Cancer
CD274	Triplex Checkpoint Inhibitors Therapy for Advanced Solid Tumors	Recruiting	Y	No Results Available	Ovary Cancer
CD274	Triplex Checkpoint Inhibitors Therapy for Advanced Solid Tumors	Recruiting	Y	No Results Available	Head and Neck Cancer
CD274	Triplex Checkpoint Inhibitors Therapy for Advanced Solid Tumors	Recruiting	Y	No Results Available	Breast Cancer
CD274	Triplex Checkpoint Inhibitors Therapy for Advanced Solid Tumors	Recruiting	Y	No Results Available	Gastric Cancer
CD274	Triplex Checkpoint Inhibitors Therapy for Advanced Solid Tumors	Recruiting	Y	No Results Available	Cervical Cancer
CD274	Triplex Checkpoint Inhibitors Therapy for Advanced Solid Tumors	Recruiting	Y	No Results Available	Esophageal Cancer
CD274	Triplex Checkpoint Inhibitors Therapy for Advanced Solid Tumors	Recruiting	Y	No Results Available	Sarcoma
CD274	Triplex Checkpoint Inhibitors Therapy for Advanced Solid Tumors	Recruiting	Y	No Results Available		ipilimumab +pembrolizumab +durvalumab	Drug
CD274	Triplex Checkpoint Inhibitors Therapy for Advanced Solid Tumors	Recruiting	Y	No Results Available				Phase 1
CD274	Triplex Checkpoint Inhibitors Therapy for Advanced Solid Tumors	Recruiting	Y	No Results Available				Phase 2
CD274	PDL-1 Inhibition and Focal Sensitizing Radiotherapy in Recurrent Ovarian/Primary Peritoneal/Fallopian Tube Cancers.	Unknown status	N	No Results Available	Ovarian Cancer
CD274	PDL-1 Inhibition and Focal Sensitizing Radiotherapy in Recurrent Ovarian/Primary Peritoneal/Fallopian Tube Cancers.	Unknown status	N	No Results Available	Primary Peritoneal Carcinoma
CD274	PDL-1 Inhibition and Focal Sensitizing Radiotherapy in Recurrent Ovarian/Primary Peritoneal/Fallopian Tube Cancers.	Unknown status	N	No Results Available	Fallopian Tube Cancer
CD274	PDL-1 Inhibition and Focal Sensitizing Radiotherapy in Recurrent Ovarian/Primary Peritoneal/Fallopian Tube Cancers.	Unknown status	N	No Results Available		Focal radiotherapy	Radiation
CD274	PDL-1 Inhibition and Focal Sensitizing Radiotherapy in Recurrent Ovarian/Primary Peritoneal/Fallopian Tube Cancers.	Unknown status	N	No Results Available		Durvalumab	Drug
CD274	PDL-1 Inhibition and Focal Sensitizing Radiotherapy in Recurrent Ovarian/Primary Peritoneal/Fallopian Tube Cancers.	Unknown status	N	No Results Available				Phase 1
CD274	Pre-operative Mocetinostat (MGCD0103) and Durvalumab (MEDI4736) (PRIMED) for Squamous Cell Carcinoma of the Oral Cavity	Withdrawn	N	No Results Available	Squamous Cell Carcinoma, Head And Neck
CD274	Pre-operative Mocetinostat (MGCD0103) and Durvalumab (MEDI4736) (PRIMED) for Squamous Cell Carcinoma of the Oral Cavity	Withdrawn	N	No Results Available	Squamous Cell Carcinoma Mouth
CD274	Pre-operative Mocetinostat (MGCD0103) and Durvalumab (MEDI4736) (PRIMED) for Squamous Cell Carcinoma of the Oral Cavity	Withdrawn	N	No Results Available	Resectable Squamous Cell Carcinoma of Oral Cavity
CD274	Pre-operative Mocetinostat (MGCD0103) and Durvalumab (MEDI4736) (PRIMED) for Squamous Cell Carcinoma of the Oral Cavity	Withdrawn	N	No Results Available		Mocetinostat	Drug
CD274	Pre-operative Mocetinostat (MGCD0103) and Durvalumab (MEDI4736) (PRIMED) for Squamous Cell Carcinoma of the Oral Cavity	Withdrawn	N	No Results Available		Durvalumab	Biological
CD274	Pre-operative Mocetinostat (MGCD0103) and Durvalumab (MEDI4736) (PRIMED) for Squamous Cell Carcinoma of the Oral Cavity	Withdrawn	N	No Results Available				Phase 1
CD274	Immunotherapy With Neo-adjuvant Chemotherapy for OVarian Cancer	Active, not recruiting	N	No Results Available	Ovarian Cancer
CD274	Immunotherapy With Neo-adjuvant Chemotherapy for OVarian Cancer	Active, not recruiting	N	No Results Available		ARM A Durvalumab/chemotherapy association	Drug
CD274	Immunotherapy With Neo-adjuvant Chemotherapy for OVarian Cancer	Active, not recruiting	N	No Results Available		ARM B Durvalumab/Tremelimumab/chemotherapy association	Drug
CD274	Immunotherapy With Neo-adjuvant Chemotherapy for OVarian Cancer	Active, not recruiting	N	No Results Available				Phase 1
CD274	Immunotherapy With Neo-adjuvant Chemotherapy for OVarian Cancer	Active, not recruiting	N	No Results Available				Phase 2
CD274	Efficacy of Durvalumab in Non-muscle-invasive Bladder Cancer	Active, not recruiting	N	No Results Available	Bladder Cancer
CD274	Efficacy of Durvalumab in Non-muscle-invasive Bladder Cancer	Active, not recruiting	N	No Results Available		Durvalumab	Biological
CD274	Efficacy of Durvalumab in Non-muscle-invasive Bladder Cancer	Active, not recruiting	N	No Results Available				Phase 2
CD274	Neo-adjuvant Chemotherapy Combined With Stereotactic Body Radiotherapy to the Primary Tumour +/- Durvalumab, +/- Oleclumab in Luminal B Breast Cancer:	Recruiting	Y	No Results Available	Luminal B
CD274	Neo-adjuvant Chemotherapy Combined With Stereotactic Body Radiotherapy to the Primary Tumour +/- Durvalumab, +/- Oleclumab in Luminal B Breast Cancer:	Recruiting	Y	No Results Available		Durvalumab	Drug
CD274	Neo-adjuvant Chemotherapy Combined With Stereotactic Body Radiotherapy to the Primary Tumour +/- Durvalumab, +/- Oleclumab in Luminal B Breast Cancer:	Recruiting	Y	No Results Available		Stereotactic Body Radiotherapy	Radiation
CD274	Neo-adjuvant Chemotherapy Combined With Stereotactic Body Radiotherapy to the Primary Tumour +/- Durvalumab, +/- Oleclumab in Luminal B Breast Cancer:	Recruiting	Y	No Results Available		Oleclumab	Drug
CD274	Neo-adjuvant Chemotherapy Combined With Stereotactic Body Radiotherapy to the Primary Tumour +/- Durvalumab, +/- Oleclumab in Luminal B Breast Cancer:	Recruiting	Y	No Results Available				Phase 2
CD274	Danvatirsen and Durvalumab in Treating Patients With Advanced and Refractory Pancreatic, Non-Small Cell Lung Cancer, and Mismatch Repair Deficient Colorectal Cancer	Active, not recruiting	N	No Results Available	Advanced Colorectal Carcinoma
CD274	Danvatirsen and Durvalumab in Treating Patients With Advanced and Refractory Pancreatic, Non-Small Cell Lung Cancer, and Mismatch Repair Deficient Colorectal Cancer	Active, not recruiting	N	No Results Available	Advanced Lung Non-Small Cell Carcinoma
CD274	Danvatirsen and Durvalumab in Treating Patients With Advanced and Refractory Pancreatic, Non-Small Cell Lung Cancer, and Mismatch Repair Deficient Colorectal Cancer	Active, not recruiting	N	No Results Available	Lung Non-Small Cell Carcinoma
CD274	Danvatirsen and Durvalumab in Treating Patients With Advanced and Refractory Pancreatic, Non-Small Cell Lung Cancer, and Mismatch Repair Deficient Colorectal Cancer	Active, not recruiting	N	No Results Available	Mismatch Repair Deficiency
CD274	Danvatirsen and Durvalumab in Treating Patients With Advanced and Refractory Pancreatic, Non-Small Cell Lung Cancer, and Mismatch Repair Deficient Colorectal Cancer	Active, not recruiting	N	No Results Available	Refractory Colorectal Carcinoma
CD274	Danvatirsen and Durvalumab in Treating Patients With Advanced and Refractory Pancreatic, Non-Small Cell Lung Cancer, and Mismatch Repair Deficient Colorectal Cancer	Active, not recruiting	N	No Results Available	Refractory Lung Carcinoma
CD274	Danvatirsen and Durvalumab in Treating Patients With Advanced and Refractory Pancreatic, Non-Small Cell Lung Cancer, and Mismatch Repair Deficient Colorectal Cancer	Active, not recruiting	N	No Results Available	Refractory Pancreatic Carcinoma
CD274	Danvatirsen and Durvalumab in Treating Patients With Advanced and Refractory Pancreatic, Non-Small Cell Lung Cancer, and Mismatch Repair Deficient Colorectal Cancer	Active, not recruiting	N	No Results Available	Stage II Pancreatic Cancer AJCC v8
CD274	Danvatirsen and Durvalumab in Treating Patients With Advanced and Refractory Pancreatic, Non-Small Cell Lung Cancer, and Mismatch Repair Deficient Colorectal Cancer	Active, not recruiting	N	No Results Available	Stage III Colorectal Cancer AJCC v8
CD274	Danvatirsen and Durvalumab in Treating Patients With Advanced and Refractory Pancreatic, Non-Small Cell Lung Cancer, and Mismatch Repair Deficient Colorectal Cancer	Active, not recruiting	N	No Results Available	Stage III Lung Cancer AJCC v8
CD274	Danvatirsen and Durvalumab in Treating Patients With Advanced and Refractory Pancreatic, Non-Small Cell Lung Cancer, and Mismatch Repair Deficient Colorectal Cancer	Active, not recruiting	N	No Results Available	Stage III Pancreatic Cancer AJCC v8
CD274	Danvatirsen and Durvalumab in Treating Patients With Advanced and Refractory Pancreatic, Non-Small Cell Lung Cancer, and Mismatch Repair Deficient Colorectal Cancer	Active, not recruiting	N	No Results Available	Stage IIIA Colorectal Cancer AJCC v8
CD274	Danvatirsen and Durvalumab in Treating Patients With Advanced and Refractory Pancreatic, Non-Small Cell Lung Cancer, and Mismatch Repair Deficient Colorectal Cancer	Active, not recruiting	N	No Results Available	Stage IIIA Lung Cancer AJCC v8
CD274	Danvatirsen and Durvalumab in Treating Patients With Advanced and Refractory Pancreatic, Non-Small Cell Lung Cancer, and Mismatch Repair Deficient Colorectal Cancer	Active, not recruiting	N	No Results Available	Stage IIIB Colorectal Cancer AJCC v8
CD274	Danvatirsen and Durvalumab in Treating Patients With Advanced and Refractory Pancreatic, Non-Small Cell Lung Cancer, and Mismatch Repair Deficient Colorectal Cancer	Active, not recruiting	N	No Results Available	Stage IIIB Lung Cancer AJCC v8
CD274	Danvatirsen and Durvalumab in Treating Patients With Advanced and Refractory Pancreatic, Non-Small Cell Lung Cancer, and Mismatch Repair Deficient Colorectal Cancer	Active, not recruiting	N	No Results Available	Stage IIIC Colorectal Cancer AJCC v8
CD274	Danvatirsen and Durvalumab in Treating Patients With Advanced and Refractory Pancreatic, Non-Small Cell Lung Cancer, and Mismatch Repair Deficient Colorectal Cancer	Active, not recruiting	N	No Results Available	Stage IIIC Lung Cancer AJCC v8
CD274	Danvatirsen and Durvalumab in Treating Patients With Advanced and Refractory Pancreatic, Non-Small Cell Lung Cancer, and Mismatch Repair Deficient Colorectal Cancer	Active, not recruiting	N	No Results Available	Stage IV Colorectal Cancer AJCC v8
CD274	Danvatirsen and Durvalumab in Treating Patients With Advanced and Refractory Pancreatic, Non-Small Cell Lung Cancer, and Mismatch Repair Deficient Colorectal Cancer	Active, not recruiting	N	No Results Available	Stage IV Lung Cancer AJCC v8
CD274	Danvatirsen and Durvalumab in Treating Patients With Advanced and Refractory Pancreatic, Non-Small Cell Lung Cancer, and Mismatch Repair Deficient Colorectal Cancer	Active, not recruiting	N	No Results Available	Stage IV Pancreatic Cancer AJCC v8
CD274	Danvatirsen and Durvalumab in Treating Patients With Advanced and Refractory Pancreatic, Non-Small Cell Lung Cancer, and Mismatch Repair Deficient Colorectal Cancer	Active, not recruiting	N	No Results Available	Stage IVA Colorectal Cancer AJCC v8
CD274	Danvatirsen and Durvalumab in Treating Patients With Advanced and Refractory Pancreatic, Non-Small Cell Lung Cancer, and Mismatch Repair Deficient Colorectal Cancer	Active, not recruiting	N	No Results Available	Stage IVA Lung Cancer AJCC v8
CD274	Danvatirsen and Durvalumab in Treating Patients With Advanced and Refractory Pancreatic, Non-Small Cell Lung Cancer, and Mismatch Repair Deficient Colorectal Cancer	Active, not recruiting	N	No Results Available	Stage IVB Colorectal Cancer AJCC v8
CD274	Danvatirsen and Durvalumab in Treating Patients With Advanced and Refractory Pancreatic, Non-Small Cell Lung Cancer, and Mismatch Repair Deficient Colorectal Cancer	Active, not recruiting	N	No Results Available	Stage IVB Lung Cancer AJCC v8
CD274	Danvatirsen and Durvalumab in Treating Patients With Advanced and Refractory Pancreatic, Non-Small Cell Lung Cancer, and Mismatch Repair Deficient Colorectal Cancer	Active, not recruiting	N	No Results Available	Stage IVC Colorectal Cancer AJCC v8
CD274	Danvatirsen and Durvalumab in Treating Patients With Advanced and Refractory Pancreatic, Non-Small Cell Lung Cancer, and Mismatch Repair Deficient Colorectal Cancer	Active, not recruiting	N	No Results Available		Danvatirsen	Drug
CD274	Danvatirsen and Durvalumab in Treating Patients With Advanced and Refractory Pancreatic, Non-Small Cell Lung Cancer, and Mismatch Repair Deficient Colorectal Cancer	Active, not recruiting	N	No Results Available		Durvalumab	Biological
CD274	Danvatirsen and Durvalumab in Treating Patients With Advanced and Refractory Pancreatic, Non-Small Cell Lung Cancer, and Mismatch Repair Deficient Colorectal Cancer	Active, not recruiting	N	No Results Available				Phase 2
CD274	A Phase I/II Study of MEDI4736 in Combination With Olaparib in Patients With Advanced Solid Tumors.	Active, not recruiting	N	No Results Available	Ovarian
CD274	A Phase I/II Study of MEDI4736 in Combination With Olaparib in Patients With Advanced Solid Tumors.	Active, not recruiting	N	No Results Available	Breast
CD274	A Phase I/II Study of MEDI4736 in Combination With Olaparib in Patients With Advanced Solid Tumors.	Active, not recruiting	N	No Results Available	SCLC
CD274	A Phase I/II Study of MEDI4736 in Combination With Olaparib in Patients With Advanced Solid Tumors.	Active, not recruiting	N	No Results Available	Gastric Cancers
CD274	A Phase I/II Study of MEDI4736 in Combination With Olaparib in Patients With Advanced Solid Tumors.	Active, not recruiting	N	No Results Available		Olaparib	Drug
CD274	A Phase I/II Study of MEDI4736 in Combination With Olaparib in Patients With Advanced Solid Tumors.	Active, not recruiting	N	No Results Available		MEDI4736	Drug
CD274	A Phase I/II Study of MEDI4736 in Combination With Olaparib in Patients With Advanced Solid Tumors.	Active, not recruiting	N	No Results Available		Bevacizumab	Drug
CD274	A Phase I/II Study of MEDI4736 in Combination With Olaparib in Patients With Advanced Solid Tumors.	Active, not recruiting	N	No Results Available				Phase 1
CD274	A Phase I/II Study of MEDI4736 in Combination With Olaparib in Patients With Advanced Solid Tumors.	Active, not recruiting	N	No Results Available				Phase 2
CD274	Durvalumab in Different Combinations With Pralatrexate, Romidepsin and Oral 5-Azacitidine for Lymphoma	Recruiting	Y	No Results Available	Lymphoma, T-Cell
CD274	Durvalumab in Different Combinations With Pralatrexate, Romidepsin and Oral 5-Azacitidine for Lymphoma	Recruiting	Y	No Results Available		Durvalumab	Drug
CD274	Durvalumab in Different Combinations With Pralatrexate, Romidepsin and Oral 5-Azacitidine for Lymphoma	Recruiting	Y	No Results Available		Pralatrexate	Drug
CD274	Durvalumab in Different Combinations With Pralatrexate, Romidepsin and Oral 5-Azacitidine for Lymphoma	Recruiting	Y	No Results Available		Romidepsin	Drug
CD274	Durvalumab in Different Combinations With Pralatrexate, Romidepsin and Oral 5-Azacitidine for Lymphoma	Recruiting	Y	No Results Available		5-Azacitidine	Drug
CD274	Durvalumab in Different Combinations With Pralatrexate, Romidepsin and Oral 5-Azacitidine for Lymphoma	Recruiting	Y	No Results Available				Phase 1
CD274	Durvalumab in Different Combinations With Pralatrexate, Romidepsin and Oral 5-Azacitidine for Lymphoma	Recruiting	Y	No Results Available				Phase 2
CD274	Durvalumab in DLBCL After Autologous Transplant	Withdrawn	N	No Results Available	Lymphoma, Large B-Cell, Diffuse
CD274	Durvalumab in DLBCL After Autologous Transplant	Withdrawn	N	No Results Available		Durvalumab	Drug
CD274	Durvalumab in DLBCL After Autologous Transplant	Withdrawn	N	No Results Available				Phase 2
CD274	Durvalumab and Eribulin in Her2-negative Metastatic Breast Cancer and Recurrent Ovarian Cancer	Completed	N	No Results Available	HER2-Negative Metastatic Breast Cancer
CD274	Durvalumab and Eribulin in Her2-negative Metastatic Breast Cancer and Recurrent Ovarian Cancer	Completed	N	No Results Available	Recurrent Ovarian Cancer
CD274	Durvalumab and Eribulin in Her2-negative Metastatic Breast Cancer and Recurrent Ovarian Cancer	Completed	N	No Results Available		Durvalumab	Drug
CD274	Durvalumab and Eribulin in Her2-negative Metastatic Breast Cancer and Recurrent Ovarian Cancer	Completed	N	No Results Available		Eribulin	Drug
CD274	Durvalumab and Eribulin in Her2-negative Metastatic Breast Cancer and Recurrent Ovarian Cancer	Completed	N	No Results Available				Phase 1
CD274	Phase 1b/2 Study of the Combination of IMCgp100 With Durvalumab and/or Tremelimumab in Advanced Cutaneous Melanoma	Recruiting	Y	No Results Available	Malignant Melanoma
CD274	Phase 1b/2 Study of the Combination of IMCgp100 With Durvalumab and/or Tremelimumab in Advanced Cutaneous Melanoma	Recruiting	Y	No Results Available		Tebentafusp (IMCgp100)	Drug
CD274	Phase 1b/2 Study of the Combination of IMCgp100 With Durvalumab and/or Tremelimumab in Advanced Cutaneous Melanoma	Recruiting	Y	No Results Available		durvalumab	Drug
CD274	Phase 1b/2 Study of the Combination of IMCgp100 With Durvalumab and/or Tremelimumab in Advanced Cutaneous Melanoma	Recruiting	Y	No Results Available		tremelimumab	Drug
CD274	Phase 1b/2 Study of the Combination of IMCgp100 With Durvalumab and/or Tremelimumab in Advanced Cutaneous Melanoma	Recruiting	Y	No Results Available				Phase 1
CD274	Phase 1b/2 Study of the Combination of IMCgp100 With Durvalumab and/or Tremelimumab in Advanced Cutaneous Melanoma	Recruiting	Y	No Results Available				Phase 2
CD274	A Study of Durvalumab With or Without Tremelimumab in Endometrial Cancer	Completed	N	No Results Available	Endometrial Cancer
CD274	A Study of Durvalumab With or Without Tremelimumab in Endometrial Cancer	Completed	N	No Results Available	Endometrial Carcinosarcoma
CD274	A Study of Durvalumab With or Without Tremelimumab in Endometrial Cancer	Completed	N	No Results Available	Endometrial Carcinoma
CD274	A Study of Durvalumab With or Without Tremelimumab in Endometrial Cancer	Completed	N	No Results Available	Endometrial Cancer Recurrent
CD274	A Study of Durvalumab With or Without Tremelimumab in Endometrial Cancer	Completed	N	No Results Available	Endometrial Carcinoma, Recurrent
CD274	A Study of Durvalumab With or Without Tremelimumab in Endometrial Cancer	Completed	N	No Results Available		Durvalumab	Drug
CD274	A Study of Durvalumab With or Without Tremelimumab in Endometrial Cancer	Completed	N	No Results Available		Tremelimumab	Drug
CD274	A Study of Durvalumab With or Without Tremelimumab in Endometrial Cancer	Completed	N	No Results Available				Phase 2
CD274	A Study to Determine Dose, Safety, and Efficacy of Durvalumab as Monotherapy and in Combination Therapy in Subjects With Lymphoma or Chronic Lymphocytic Leukemia	Completed	N	Has Results	Lymphoma
CD274	A Study to Determine Dose, Safety, and Efficacy of Durvalumab as Monotherapy and in Combination Therapy in Subjects With Lymphoma or Chronic Lymphocytic Leukemia	Completed	N	Has Results	Leukemia, Lymphocytic, Chronic, B-Cell
CD274	A Study to Determine Dose, Safety, and Efficacy of Durvalumab as Monotherapy and in Combination Therapy in Subjects With Lymphoma or Chronic Lymphocytic Leukemia	Completed	N	Has Results		Durvalumab	Drug
CD274	A Study to Determine Dose, Safety, and Efficacy of Durvalumab as Monotherapy and in Combination Therapy in Subjects With Lymphoma or Chronic Lymphocytic Leukemia	Completed	N	Has Results		Lenalidomide	Drug
CD274	A Study to Determine Dose, Safety, and Efficacy of Durvalumab as Monotherapy and in Combination Therapy in Subjects With Lymphoma or Chronic Lymphocytic Leukemia	Completed	N	Has Results		Rituximab	Drug
CD274	A Study to Determine Dose, Safety, and Efficacy of Durvalumab as Monotherapy and in Combination Therapy in Subjects With Lymphoma or Chronic Lymphocytic Leukemia	Completed	N	Has Results		Ibrutinib	Drug
CD274	A Study to Determine Dose, Safety, and Efficacy of Durvalumab as Monotherapy and in Combination Therapy in Subjects With Lymphoma or Chronic Lymphocytic Leukemia	Completed	N	Has Results		Bendamustine	Drug
CD274	A Study to Determine Dose, Safety, and Efficacy of Durvalumab as Monotherapy and in Combination Therapy in Subjects With Lymphoma or Chronic Lymphocytic Leukemia	Completed	N	Has Results				Phase 1
CD274	A Study to Determine Dose, Safety, and Efficacy of Durvalumab as Monotherapy and in Combination Therapy in Subjects With Lymphoma or Chronic Lymphocytic Leukemia	Completed	N	Has Results				Phase 2
CD274	Lung-MAP: Durvalumab as Second-Line Therapy in Treating Patients With Recurrent Stage IV Squamous Cell Lung Cancer and No Matching Biomarkers	Completed	N	Has Results	Recurrent Squamous Cell Lung Carcinoma
CD274	Lung-MAP: Durvalumab as Second-Line Therapy in Treating Patients With Recurrent Stage IV Squamous Cell Lung Cancer and No Matching Biomarkers	Completed	N	Has Results	Stage IV Squamous Cell Lung Carcinoma AJCC v7
CD274	Lung-MAP: Durvalumab as Second-Line Therapy in Treating Patients With Recurrent Stage IV Squamous Cell Lung Cancer and No Matching Biomarkers	Completed	N	Has Results		Docetaxel	Drug
CD274	Lung-MAP: Durvalumab as Second-Line Therapy in Treating Patients With Recurrent Stage IV Squamous Cell Lung Cancer and No Matching Biomarkers	Completed	N	Has Results		Durvalumab	Biological
CD274	Lung-MAP: Durvalumab as Second-Line Therapy in Treating Patients With Recurrent Stage IV Squamous Cell Lung Cancer and No Matching Biomarkers	Completed	N	Has Results		Laboratory Biomarker Analysis	Other
CD274	Lung-MAP: Durvalumab as Second-Line Therapy in Treating Patients With Recurrent Stage IV Squamous Cell Lung Cancer and No Matching Biomarkers	Completed	N	Has Results				Phase 2
CD274	Lung-MAP: Durvalumab as Second-Line Therapy in Treating Patients With Recurrent Stage IV Squamous Cell Lung Cancer and No Matching Biomarkers	Completed	N	Has Results				Phase 3
CD274	Phase 1/2 Study of Motolimod, Doxorubicin, and Durvalumab in Recurrent, Platinum-Resistant Ovarian Cancer	Completed	N	Has Results	Ovarian Cancer
CD274	Phase 1/2 Study of Motolimod, Doxorubicin, and Durvalumab in Recurrent, Platinum-Resistant Ovarian Cancer	Completed	N	Has Results		Durvalumab	Drug
CD274	Phase 1/2 Study of Motolimod, Doxorubicin, and Durvalumab in Recurrent, Platinum-Resistant Ovarian Cancer	Completed	N	Has Results		Pegylated Liposomal Doxorubicin	Drug
CD274	Phase 1/2 Study of Motolimod, Doxorubicin, and Durvalumab in Recurrent, Platinum-Resistant Ovarian Cancer	Completed	N	Has Results		Motolimod	Drug
CD274	Phase 1/2 Study of Motolimod, Doxorubicin, and Durvalumab in Recurrent, Platinum-Resistant Ovarian Cancer	Completed	N	Has Results				Phase 1
CD274	Phase 1/2 Study of Motolimod, Doxorubicin, and Durvalumab in Recurrent, Platinum-Resistant Ovarian Cancer	Completed	N	Has Results				Phase 2
CD274	Study of Anti-PD-L1 in Combination With Chemo(Radio)Therapy for Resectable Esophageal Squamous Cell Carcinoma	Recruiting	Y	No Results Available	Esophageal Squamous Cell Carcinoma
CD274	Study of Anti-PD-L1 in Combination With Chemo(Radio)Therapy for Resectable Esophageal Squamous Cell Carcinoma	Recruiting	Y	No Results Available		Durvalumab	Drug
CD274	Study of Anti-PD-L1 in Combination With Chemo(Radio)Therapy for Resectable Esophageal Squamous Cell Carcinoma	Recruiting	Y	No Results Available		Carboplatin	Drug
CD274	Study of Anti-PD-L1 in Combination With Chemo(Radio)Therapy for Resectable Esophageal Squamous Cell Carcinoma	Recruiting	Y	No Results Available		Paclitaxel	Drug
CD274	Study of Anti-PD-L1 in Combination With Chemo(Radio)Therapy for Resectable Esophageal Squamous Cell Carcinoma	Recruiting	Y	No Results Available		Radiotherapy 23 x 1.8 Gy	Radiation
CD274	Study of Anti-PD-L1 in Combination With Chemo(Radio)Therapy for Resectable Esophageal Squamous Cell Carcinoma	Recruiting	Y	No Results Available				Phase 2
CD274	Neoadjuvant Immunotherapy With Durvalumab (MEDI4736) in Non-Surgical Early Stage or Locally Advanced Non-Small Cell Lung Cancer (NSCLC) Followed by Radical Radiotherapy or Chemoradiotherapy	Recruiting	Y	No Results Available	Non-small Cell Lung Cancer
CD274	Neoadjuvant Immunotherapy With Durvalumab (MEDI4736) in Non-Surgical Early Stage or Locally Advanced Non-Small Cell Lung Cancer (NSCLC) Followed by Radical Radiotherapy or Chemoradiotherapy	Recruiting	Y	No Results Available		Durvalumab	Drug
CD274	Neoadjuvant Immunotherapy With Durvalumab (MEDI4736) in Non-Surgical Early Stage or Locally Advanced Non-Small Cell Lung Cancer (NSCLC) Followed by Radical Radiotherapy or Chemoradiotherapy	Recruiting	Y	No Results Available		standard of care RT/RCT	Other
CD274	Neoadjuvant Immunotherapy With Durvalumab (MEDI4736) in Non-Surgical Early Stage or Locally Advanced Non-Small Cell Lung Cancer (NSCLC) Followed by Radical Radiotherapy or Chemoradiotherapy	Recruiting	Y	No Results Available				Phase 1
CD274	Neoadjuvant Immunotherapy With Durvalumab (MEDI4736) in Non-Surgical Early Stage or Locally Advanced Non-Small Cell Lung Cancer (NSCLC) Followed by Radical Radiotherapy or Chemoradiotherapy	Recruiting	Y	No Results Available				Phase 2
CD274	Study of Anti-PD-L1 in Combination With Chemo(Radio)Therapy for Oesophageal Cancer	Completed	N	No Results Available	Esophageal Cancer
CD274	Study of Anti-PD-L1 in Combination With Chemo(Radio)Therapy for Oesophageal Cancer	Completed	N	No Results Available		Durvalumab	Drug
CD274	Study of Anti-PD-L1 in Combination With Chemo(Radio)Therapy for Oesophageal Cancer	Completed	N	No Results Available		Tremelimumab	Drug
CD274	Study of Anti-PD-L1 in Combination With Chemo(Radio)Therapy for Oesophageal Cancer	Completed	N	No Results Available		Oxaliplatin	Drug
CD274	Study of Anti-PD-L1 in Combination With Chemo(Radio)Therapy for Oesophageal Cancer	Completed	N	No Results Available		Capecitabine	Drug
CD274	Study of Anti-PD-L1 in Combination With Chemo(Radio)Therapy for Oesophageal Cancer	Completed	N	No Results Available		Radiotherapy	Radiation
CD274	Study of Anti-PD-L1 in Combination With Chemo(Radio)Therapy for Oesophageal Cancer	Completed	N	No Results Available		Paclitaxel	Drug
CD274	Study of Anti-PD-L1 in Combination With Chemo(Radio)Therapy for Oesophageal Cancer	Completed	N	No Results Available		Carboplatin	Drug
CD274	Study of Anti-PD-L1 in Combination With Chemo(Radio)Therapy for Oesophageal Cancer	Completed	N	No Results Available		5-fluorouracil (5-FU)	Drug
CD274	Study of Anti-PD-L1 in Combination With Chemo(Radio)Therapy for Oesophageal Cancer	Completed	N	No Results Available		Leucovorin	Drug
CD274	Study of Anti-PD-L1 in Combination With Chemo(Radio)Therapy for Oesophageal Cancer	Completed	N	No Results Available		docetaxel	Drug
CD274	Study of Anti-PD-L1 in Combination With Chemo(Radio)Therapy for Oesophageal Cancer	Completed	N	No Results Available				Phase 1
CD274	Study of Anti-PD-L1 in Combination With Chemo(Radio)Therapy for Oesophageal Cancer	Completed	N	No Results Available				Phase 2
CD274	Radiation Therapy and Durvalumab With or Without Tremelimumab in Treating Participants With Unresectable, Locally Advanced, or Metastatic Bladder Cancer	Active, not recruiting	N	No Results Available	Bladder Urothelial Carcinoma
CD274	Radiation Therapy and Durvalumab With or Without Tremelimumab in Treating Participants With Unresectable, Locally Advanced, or Metastatic Bladder Cancer	Active, not recruiting	N	No Results Available	Stage IV Bladder Cancer AJCC v8
CD274	Radiation Therapy and Durvalumab With or Without Tremelimumab in Treating Participants With Unresectable, Locally Advanced, or Metastatic Bladder Cancer	Active, not recruiting	N	No Results Available	Stage IVA Bladder Cancer AJCC v8
CD274	Radiation Therapy and Durvalumab With or Without Tremelimumab in Treating Participants With Unresectable, Locally Advanced, or Metastatic Bladder Cancer	Active, not recruiting	N	No Results Available	Stage IVB Bladder Cancer AJCC v8
CD274	Radiation Therapy and Durvalumab With or Without Tremelimumab in Treating Participants With Unresectable, Locally Advanced, or Metastatic Bladder Cancer	Active, not recruiting	N	No Results Available		Durvalumab	Biological
CD274	Radiation Therapy and Durvalumab With or Without Tremelimumab in Treating Participants With Unresectable, Locally Advanced, or Metastatic Bladder Cancer	Active, not recruiting	N	No Results Available		External Beam Radiation Therapy	Radiation
CD274	Radiation Therapy and Durvalumab With or Without Tremelimumab in Treating Participants With Unresectable, Locally Advanced, or Metastatic Bladder Cancer	Active, not recruiting	N	No Results Available		Tremelimumab	Biological
CD274	Radiation Therapy and Durvalumab With or Without Tremelimumab in Treating Participants With Unresectable, Locally Advanced, or Metastatic Bladder Cancer	Active, not recruiting	N	No Results Available				Phase 2
CD274	Study of Durvalumab (MEDI4736) After Chemo-Radiation for Microsatellite Stable Stage II-IV Rectal Cancer	Completed	N	No Results Available	Rectal Cancer
CD274	Study of Durvalumab (MEDI4736) After Chemo-Radiation for Microsatellite Stable Stage II-IV Rectal Cancer	Completed	N	No Results Available		durvalumab	Drug
CD274	Study of Durvalumab (MEDI4736) After Chemo-Radiation for Microsatellite Stable Stage II-IV Rectal Cancer	Completed	N	No Results Available				Phase 2
CD274	JCAR014 and Durvalumab in Treating Patients With Relapsed or Refractory B-cell Non-Hodgkin Lymphoma	Terminated	N	Has Results	Diffuse Large B-Cell Lymphoma, Not Otherwise Specified
CD274	JCAR014 and Durvalumab in Treating Patients With Relapsed or Refractory B-cell Non-Hodgkin Lymphoma	Terminated	N	Has Results	Recurrent Diffuse Large B-Cell Lymphoma
CD274	JCAR014 and Durvalumab in Treating Patients With Relapsed or Refractory B-cell Non-Hodgkin Lymphoma	Terminated	N	Has Results	Recurrent Primary Mediastinal (Thymic) Large B-Cell Lymphoma
CD274	JCAR014 and Durvalumab in Treating Patients With Relapsed or Refractory B-cell Non-Hodgkin Lymphoma	Terminated	N	Has Results	Refractory Diffuse Large B-Cell Lymphoma
CD274	JCAR014 and Durvalumab in Treating Patients With Relapsed or Refractory B-cell Non-Hodgkin Lymphoma	Terminated	N	Has Results	Refractory High Grade B-Cell Lymphoma With MYC, BCL2, and BCL6 Rearrangements
CD274	JCAR014 and Durvalumab in Treating Patients With Relapsed or Refractory B-cell Non-Hodgkin Lymphoma	Terminated	N	Has Results	Refractory Primary Mediastinal (Thymic) Large B-Cell Lymphoma
CD274	JCAR014 and Durvalumab in Treating Patients With Relapsed or Refractory B-cell Non-Hodgkin Lymphoma	Terminated	N	Has Results		Autologous Anti-CD19CAR-4-1BB-CD3zeta-EGFRt-expressing CD4+/CD8+ Central Memory T-lymphocytes JCAR014	Biological
CD274	JCAR014 and Durvalumab in Treating Patients With Relapsed or Refractory B-cell Non-Hodgkin Lymphoma	Terminated	N	Has Results		Cyclophosphamide	Drug
CD274	JCAR014 and Durvalumab in Treating Patients With Relapsed or Refractory B-cell Non-Hodgkin Lymphoma	Terminated	N	Has Results		Durvalumab	Biological
CD274	JCAR014 and Durvalumab in Treating Patients With Relapsed or Refractory B-cell Non-Hodgkin Lymphoma	Terminated	N	Has Results		Fludarabine	Drug
CD274	JCAR014 and Durvalumab in Treating Patients With Relapsed or Refractory B-cell Non-Hodgkin Lymphoma	Terminated	N	Has Results				Phase 1
CD274	Phase Ib Study of Stereotactic Body Radiotherapy (SBRT) in Oligometastatic Non-small Lung Cancer (NSCLC) With Dual Immune Checkpoint Inhibition	Active, not recruiting	N	No Results Available	Non-small Cell Lung Cancer
CD274	Phase Ib Study of Stereotactic Body Radiotherapy (SBRT) in Oligometastatic Non-small Lung Cancer (NSCLC) With Dual Immune Checkpoint Inhibition	Active, not recruiting	N	No Results Available	Non-small Cell Lung Cancer Stage IV
CD274	Phase Ib Study of Stereotactic Body Radiotherapy (SBRT) in Oligometastatic Non-small Lung Cancer (NSCLC) With Dual Immune Checkpoint Inhibition	Active, not recruiting	N	No Results Available		Durvalumab	Drug
CD274	Phase Ib Study of Stereotactic Body Radiotherapy (SBRT) in Oligometastatic Non-small Lung Cancer (NSCLC) With Dual Immune Checkpoint Inhibition	Active, not recruiting	N	No Results Available		Tremelimumab	Drug
CD274	Phase Ib Study of Stereotactic Body Radiotherapy (SBRT) in Oligometastatic Non-small Lung Cancer (NSCLC) With Dual Immune Checkpoint Inhibition	Active, not recruiting	N	No Results Available		Stereotactic Body Radiotherapy	Radiation
CD274	Phase Ib Study of Stereotactic Body Radiotherapy (SBRT) in Oligometastatic Non-small Lung Cancer (NSCLC) With Dual Immune Checkpoint Inhibition	Active, not recruiting	N	No Results Available				Phase 1
CD274	Durvalumab and Tremelimumab Before Surgery in Treating Patients With Hormone Receptor Positive, HER2 Negative Stage II-III Breast Cancer	Active, not recruiting	N	Has Results	Anatomic Stage II Breast Cancer AJCC v8
CD274	Durvalumab and Tremelimumab Before Surgery in Treating Patients With Hormone Receptor Positive, HER2 Negative Stage II-III Breast Cancer	Active, not recruiting	N	Has Results	Anatomic Stage IIA Breast Cancer AJCC v8
CD274	Durvalumab and Tremelimumab Before Surgery in Treating Patients With Hormone Receptor Positive, HER2 Negative Stage II-III Breast Cancer	Active, not recruiting	N	Has Results	Anatomic Stage IIB Breast Cancer AJCC v8
CD274	Durvalumab and Tremelimumab Before Surgery in Treating Patients With Hormone Receptor Positive, HER2 Negative Stage II-III Breast Cancer	Active, not recruiting	N	Has Results	Anatomic Stage III Breast Cancer AJCC v8
CD274	Durvalumab and Tremelimumab Before Surgery in Treating Patients With Hormone Receptor Positive, HER2 Negative Stage II-III Breast Cancer	Active, not recruiting	N	Has Results	Anatomic Stage IIIA Breast Cancer AJCC v8
CD274	Durvalumab and Tremelimumab Before Surgery in Treating Patients With Hormone Receptor Positive, HER2 Negative Stage II-III Breast Cancer	Active, not recruiting	N	Has Results	Anatomic Stage IIIB Breast Cancer AJCC v8
CD274	Durvalumab and Tremelimumab Before Surgery in Treating Patients With Hormone Receptor Positive, HER2 Negative Stage II-III Breast Cancer	Active, not recruiting	N	Has Results	Anatomic Stage IIIC Breast Cancer AJCC v8
CD274	Durvalumab and Tremelimumab Before Surgery in Treating Patients With Hormone Receptor Positive, HER2 Negative Stage II-III Breast Cancer	Active, not recruiting	N	Has Results	Estrogen Receptor Positive
CD274	Durvalumab and Tremelimumab Before Surgery in Treating Patients With Hormone Receptor Positive, HER2 Negative Stage II-III Breast Cancer	Active, not recruiting	N	Has Results	HER2/Neu Negative
CD274	Durvalumab and Tremelimumab Before Surgery in Treating Patients With Hormone Receptor Positive, HER2 Negative Stage II-III Breast Cancer	Active, not recruiting	N	Has Results	Progesterone Receptor Positive
CD274	Durvalumab and Tremelimumab Before Surgery in Treating Patients With Hormone Receptor Positive, HER2 Negative Stage II-III Breast Cancer	Active, not recruiting	N	Has Results	Prognostic Stage II Breast Cancer AJCC v8
CD274	Durvalumab and Tremelimumab Before Surgery in Treating Patients With Hormone Receptor Positive, HER2 Negative Stage II-III Breast Cancer	Active, not recruiting	N	Has Results	Prognostic Stage IIA Breast Cancer AJCC v8
CD274	Durvalumab and Tremelimumab Before Surgery in Treating Patients With Hormone Receptor Positive, HER2 Negative Stage II-III Breast Cancer	Active, not recruiting	N	Has Results	Prognostic Stage IIB Breast Cancer AJCC v8
CD274	Durvalumab and Tremelimumab Before Surgery in Treating Patients With Hormone Receptor Positive, HER2 Negative Stage II-III Breast Cancer	Active, not recruiting	N	Has Results	Prognostic Stage III Breast Cancer AJCC v8
CD274	Durvalumab and Tremelimumab Before Surgery in Treating Patients With Hormone Receptor Positive, HER2 Negative Stage II-III Breast Cancer	Active, not recruiting	N	Has Results	Prognostic Stage IIIA Breast Cancer AJCC v8
CD274	Durvalumab and Tremelimumab Before Surgery in Treating Patients With Hormone Receptor Positive, HER2 Negative Stage II-III Breast Cancer	Active, not recruiting	N	Has Results	Prognostic Stage IIIB Breast Cancer AJCC v8
CD274	Durvalumab and Tremelimumab Before Surgery in Treating Patients With Hormone Receptor Positive, HER2 Negative Stage II-III Breast Cancer	Active, not recruiting	N	Has Results	Prognostic Stage IIIC Breast Cancer AJCC v8
CD274	Durvalumab and Tremelimumab Before Surgery in Treating Patients With Hormone Receptor Positive, HER2 Negative Stage II-III Breast Cancer	Active, not recruiting	N	Has Results		Durvalumab	Biological
CD274	Durvalumab and Tremelimumab Before Surgery in Treating Patients With Hormone Receptor Positive, HER2 Negative Stage II-III Breast Cancer	Active, not recruiting	N	Has Results		Tremelimumab	Biological
CD274	Durvalumab and Tremelimumab Before Surgery in Treating Patients With Hormone Receptor Positive, HER2 Negative Stage II-III Breast Cancer	Active, not recruiting	N	Has Results				Early Phase 1
CD274	Durvalumab in Combination With Tremelimumab in Subjects With Advanced Rare Solid Tumors	Recruiting	Y	No Results Available	Cancer
CD274	Durvalumab in Combination With Tremelimumab in Subjects With Advanced Rare Solid Tumors	Recruiting	Y	No Results Available	Rare Disease
CD274	Durvalumab in Combination With Tremelimumab in Subjects With Advanced Rare Solid Tumors	Recruiting	Y	No Results Available		Durvalumab	Drug
CD274	Durvalumab in Combination With Tremelimumab in Subjects With Advanced Rare Solid Tumors	Recruiting	Y	No Results Available		Tremelimumab	Drug
CD274	Durvalumab in Combination With Tremelimumab in Subjects With Advanced Rare Solid Tumors	Recruiting	Y	No Results Available				Phase 2
CD274	Accelerated Hypofractionated or Conventionally Fractionated Radiotherapy and Durvalumab in Treating Patients With Stage II-III Non-small Cell Lung Cancer	Suspended	N	No Results Available	Localized Lung Carcinoma
CD274	Accelerated Hypofractionated or Conventionally Fractionated Radiotherapy and Durvalumab in Treating Patients With Stage II-III Non-small Cell Lung Cancer	Suspended	N	No Results Available	Locally Advanced Lung Non-Small Cell Carcinoma
CD274	Accelerated Hypofractionated or Conventionally Fractionated Radiotherapy and Durvalumab in Treating Patients With Stage II-III Non-small Cell Lung Cancer	Suspended	N	No Results Available	Recurrent Lung Carcinoma
CD274	Accelerated Hypofractionated or Conventionally Fractionated Radiotherapy and Durvalumab in Treating Patients With Stage II-III Non-small Cell Lung Cancer	Suspended	N	No Results Available	Stage II Lung Cancer AJCC v8
CD274	Accelerated Hypofractionated or Conventionally Fractionated Radiotherapy and Durvalumab in Treating Patients With Stage II-III Non-small Cell Lung Cancer	Suspended	N	No Results Available	Stage IIA Lung Cancer AJCC v8
CD274	Accelerated Hypofractionated or Conventionally Fractionated Radiotherapy and Durvalumab in Treating Patients With Stage II-III Non-small Cell Lung Cancer	Suspended	N	No Results Available	Stage IIB Lung Cancer AJCC v8
CD274	Accelerated Hypofractionated or Conventionally Fractionated Radiotherapy and Durvalumab in Treating Patients With Stage II-III Non-small Cell Lung Cancer	Suspended	N	No Results Available	Stage III Lung Cancer AJCC v8
CD274	Accelerated Hypofractionated or Conventionally Fractionated Radiotherapy and Durvalumab in Treating Patients With Stage II-III Non-small Cell Lung Cancer	Suspended	N	No Results Available	Stage IIIA Lung Cancer AJCC v8
CD274	Accelerated Hypofractionated or Conventionally Fractionated Radiotherapy and Durvalumab in Treating Patients With Stage II-III Non-small Cell Lung Cancer	Suspended	N	No Results Available	Stage IIIB Lung Cancer AJCC v8
CD274	Accelerated Hypofractionated or Conventionally Fractionated Radiotherapy and Durvalumab in Treating Patients With Stage II-III Non-small Cell Lung Cancer	Suspended	N	No Results Available	Stage IIIC Lung Cancer AJCC v8
CD274	Accelerated Hypofractionated or Conventionally Fractionated Radiotherapy and Durvalumab in Treating Patients With Stage II-III Non-small Cell Lung Cancer	Suspended	N	No Results Available	Unresectable Lung Non-Small Cell Carcinoma
CD274	Accelerated Hypofractionated or Conventionally Fractionated Radiotherapy and Durvalumab in Treating Patients With Stage II-III Non-small Cell Lung Cancer	Suspended	N	No Results Available		Accelerated Hypofractionated Radiation Therapy	Radiation
CD274	Accelerated Hypofractionated or Conventionally Fractionated Radiotherapy and Durvalumab in Treating Patients With Stage II-III Non-small Cell Lung Cancer	Suspended	N	No Results Available		Durvalumab	Biological
CD274	Accelerated Hypofractionated or Conventionally Fractionated Radiotherapy and Durvalumab in Treating Patients With Stage II-III Non-small Cell Lung Cancer	Suspended	N	No Results Available		Radiation Therapy	Radiation
CD274	Accelerated Hypofractionated or Conventionally Fractionated Radiotherapy and Durvalumab in Treating Patients With Stage II-III Non-small Cell Lung Cancer	Suspended	N	No Results Available				Phase 1
CD274	Durvalumab and Tremelimumab in Treating Patients With Recurrent Stage IV Lung Cancer	Completed	N	Has Results	Recurrent Squamous Cell Lung Carcinoma
CD274	Durvalumab and Tremelimumab in Treating Patients With Recurrent Stage IV Lung Cancer	Completed	N	Has Results	Stage IV Squamous Cell Lung Carcinoma AJCC v7
CD274	Durvalumab and Tremelimumab in Treating Patients With Recurrent Stage IV Lung Cancer	Completed	N	Has Results		Durvalumab	Biological
CD274	Durvalumab and Tremelimumab in Treating Patients With Recurrent Stage IV Lung Cancer	Completed	N	Has Results		Laboratory Biomarker Analysis	Other
CD274	Durvalumab and Tremelimumab in Treating Patients With Recurrent Stage IV Lung Cancer	Completed	N	Has Results		Tremelimumab	Biological
CD274	Durvalumab and Tremelimumab in Treating Patients With Recurrent Stage IV Lung Cancer	Completed	N	Has Results				Phase 2
CD274	A Study of LY2510924 and Durvalumab in Participants With Solid Tumors	Terminated	N	Has Results	Solid Tumor
CD274	A Study of LY2510924 and Durvalumab in Participants With Solid Tumors	Terminated	N	Has Results		LY2510924	Drug
CD274	A Study of LY2510924 and Durvalumab in Participants With Solid Tumors	Terminated	N	Has Results		Durvalumab	Drug
CD274	A Study of LY2510924 and Durvalumab in Participants With Solid Tumors	Terminated	N	Has Results				Phase 1
CD274	IPH5401 (Anti-C5aR) in Combination With Durvalumab in Patients With Advanced Solid Tumors	Terminated	N	No Results Available	Advanced Solid Tumors
CD274	IPH5401 (Anti-C5aR) in Combination With Durvalumab in Patients With Advanced Solid Tumors	Terminated	N	No Results Available		IPH5401 and Durvalumab	Biological
CD274	IPH5401 (Anti-C5aR) in Combination With Durvalumab in Patients With Advanced Solid Tumors	Terminated	N	No Results Available				Phase 1
CD274	Sirolimus and Durvalumab for the Treatment of Stage I-IIIA Non-small Cell Lung Cancer	Active, not recruiting	N	No Results Available	Lung Non-Small Cell Carcinoma
CD274	Sirolimus and Durvalumab for the Treatment of Stage I-IIIA Non-small Cell Lung Cancer	Active, not recruiting	N	No Results Available	Stage I Lung Cancer AJCC v8
CD274	Sirolimus and Durvalumab for the Treatment of Stage I-IIIA Non-small Cell Lung Cancer	Active, not recruiting	N	No Results Available	Stage IA1 Lung Cancer AJCC v8
CD274	Sirolimus and Durvalumab for the Treatment of Stage I-IIIA Non-small Cell Lung Cancer	Active, not recruiting	N	No Results Available	Stage IA2 Lung Cancer AJCC v8
CD274	Sirolimus and Durvalumab for the Treatment of Stage I-IIIA Non-small Cell Lung Cancer	Active, not recruiting	N	No Results Available	Stage IA3 Lung Cancer AJCC v8
CD274	Sirolimus and Durvalumab for the Treatment of Stage I-IIIA Non-small Cell Lung Cancer	Active, not recruiting	N	No Results Available	Stage IB Lung Cancer AJCC v8
CD274	Sirolimus and Durvalumab for the Treatment of Stage I-IIIA Non-small Cell Lung Cancer	Active, not recruiting	N	No Results Available	Stage II Lung Cancer AJCC v8
CD274	Sirolimus and Durvalumab for the Treatment of Stage I-IIIA Non-small Cell Lung Cancer	Active, not recruiting	N	No Results Available	Stage IIA Lung Cancer AJCC v8
CD274	Sirolimus and Durvalumab for the Treatment of Stage I-IIIA Non-small Cell Lung Cancer	Active, not recruiting	N	No Results Available	Stage IIB Lung Cancer AJCC v8
CD274	Sirolimus and Durvalumab for the Treatment of Stage I-IIIA Non-small Cell Lung Cancer	Active, not recruiting	N	No Results Available	Stage IIIA Lung Cancer AJCC v8
CD274	Sirolimus and Durvalumab for the Treatment of Stage I-IIIA Non-small Cell Lung Cancer	Active, not recruiting	N	No Results Available		Durvalumab	Drug
CD274	Sirolimus and Durvalumab for the Treatment of Stage I-IIIA Non-small Cell Lung Cancer	Active, not recruiting	N	No Results Available		Sirolimus	Drug
CD274	Sirolimus and Durvalumab for the Treatment of Stage I-IIIA Non-small Cell Lung Cancer	Active, not recruiting	N	No Results Available				Phase 1
CD274	Neoadjuvant Durvalumab and Tremelimumab Plus Radiation for High Risk Soft-Tissue Sarcoma	Active, not recruiting	N	No Results Available	Soft Tissue Sarcoma
CD274	Neoadjuvant Durvalumab and Tremelimumab Plus Radiation for High Risk Soft-Tissue Sarcoma	Active, not recruiting	N	No Results Available		Combination Radiation, Immunotherapy, Surgery	Combination Product
CD274	Neoadjuvant Durvalumab and Tremelimumab Plus Radiation for High Risk Soft-Tissue Sarcoma	Active, not recruiting	N	No Results Available				Phase 1
CD274	Neoadjuvant Durvalumab and Tremelimumab Plus Radiation for High Risk Soft-Tissue Sarcoma	Active, not recruiting	N	No Results Available				Phase 2
CD274	Study of Immune Checkpoint Inhibition With Radiation Therapy in Unresectable, Non-metastatic Pancreatic Cancer	Withdrawn	N	No Results Available	Pancreatic Cancer
CD274	Study of Immune Checkpoint Inhibition With Radiation Therapy in Unresectable, Non-metastatic Pancreatic Cancer	Withdrawn	N	No Results Available		MEDI4736	Drug
CD274	Study of Immune Checkpoint Inhibition With Radiation Therapy in Unresectable, Non-metastatic Pancreatic Cancer	Withdrawn	N	No Results Available		Tremelimumab	Drug
CD274	Study of Immune Checkpoint Inhibition With Radiation Therapy in Unresectable, Non-metastatic Pancreatic Cancer	Withdrawn	N	No Results Available		Stereotactic Body Radiation Therapy (SBRT)	Radiation
CD274	Study of Immune Checkpoint Inhibition With Radiation Therapy in Unresectable, Non-metastatic Pancreatic Cancer	Withdrawn	N	No Results Available				Phase 1
CD274	Durvalumab And Radiation Therapy Followed by Adjuvant Durvalumab in Patients With Urothelial Cancer (T2-4 N0-2 M0) of the Bladder	Unknown status	N	No Results Available	Urothelial Cancer
CD274	Durvalumab And Radiation Therapy Followed by Adjuvant Durvalumab in Patients With Urothelial Cancer (T2-4 N0-2 M0) of the Bladder	Unknown status	N	No Results Available		durvalumab	Drug
CD274	Durvalumab And Radiation Therapy Followed by Adjuvant Durvalumab in Patients With Urothelial Cancer (T2-4 N0-2 M0) of the Bladder	Unknown status	N	No Results Available		Radiation Therapy	Radiation
CD274	Durvalumab And Radiation Therapy Followed by Adjuvant Durvalumab in Patients With Urothelial Cancer (T2-4 N0-2 M0) of the Bladder	Unknown status	N	No Results Available				Phase 1
CD274	Durvalumab And Radiation Therapy Followed by Adjuvant Durvalumab in Patients With Urothelial Cancer (T2-4 N0-2 M0) of the Bladder	Unknown status	N	No Results Available				Phase 2
CD274	Study of Azacitidine and Durvalumab in Advanced Solid Tumors	Completed	N	No Results Available	Microsatellite Stable Colorectal Carcinoma
CD274	Study of Azacitidine and Durvalumab in Advanced Solid Tumors	Completed	N	No Results Available	Platinum Resistant Epithelial Ovarian Cancer Type II
CD274	Study of Azacitidine and Durvalumab in Advanced Solid Tumors	Completed	N	No Results Available	Estrogen Receptor Positive and HER2 Negative Breast Cancer
CD274	Study of Azacitidine and Durvalumab in Advanced Solid Tumors	Completed	N	No Results Available		Azacitidine	Drug
CD274	Study of Azacitidine and Durvalumab in Advanced Solid Tumors	Completed	N	No Results Available		Durvalumab	Drug
CD274	Study of Azacitidine and Durvalumab in Advanced Solid Tumors	Completed	N	No Results Available				Phase 2
CD274	A Global Study to Assess the Effects of MEDI4736 (Durvalumab) in Patients With Locally Advanced or Metastatic Non Small Cell Lung Cancer	Active, not recruiting	N	Has Results	Non-Small Cell Lung Cancer
CD274	A Global Study to Assess the Effects of MEDI4736 (Durvalumab) in Patients With Locally Advanced or Metastatic Non Small Cell Lung Cancer	Active, not recruiting	N	Has Results		MEDI4736	Drug
CD274	A Global Study to Assess the Effects of MEDI4736 (Durvalumab) in Patients With Locally Advanced or Metastatic Non Small Cell Lung Cancer	Active, not recruiting	N	Has Results				Phase 2
CD274	Double Blind Placebo Controlled Controlled Study of Adjuvant MEDI4736 In Completely Resected NSCLC	Active, not recruiting	N	No Results Available	Non-Small Cell Lung Cancer
CD274	Double Blind Placebo Controlled Controlled Study of Adjuvant MEDI4736 In Completely Resected NSCLC	Active, not recruiting	N	No Results Available		MEDI4736	Drug
CD274	Double Blind Placebo Controlled Controlled Study of Adjuvant MEDI4736 In Completely Resected NSCLC	Active, not recruiting	N	No Results Available		Placebo	Drug
CD274	Double Blind Placebo Controlled Controlled Study of Adjuvant MEDI4736 In Completely Resected NSCLC	Active, not recruiting	N	No Results Available				Phase 3
CD274	Durvalumab and Tremelimumab in Treating Patients With Muscle-Invasive, High-Risk Urothelial Cancer That Cannot Be Treated With Cisplatin-Based Therapy Before Surgery	Active, not recruiting	N	No Results Available	Hydronephrosis
CD274	Durvalumab and Tremelimumab in Treating Patients With Muscle-Invasive, High-Risk Urothelial Cancer That Cannot Be Treated With Cisplatin-Based Therapy Before Surgery	Active, not recruiting	N	No Results Available	Infiltrating Bladder Urothelial Carcinoma Sarcomatoid Variant
CD274	Durvalumab and Tremelimumab in Treating Patients With Muscle-Invasive, High-Risk Urothelial Cancer That Cannot Be Treated With Cisplatin-Based Therapy Before Surgery	Active, not recruiting	N	No Results Available	Infiltrating Bladder Urothelial Carcinoma, Micropapillary Variant
CD274	Durvalumab and Tremelimumab in Treating Patients With Muscle-Invasive, High-Risk Urothelial Cancer That Cannot Be Treated With Cisplatin-Based Therapy Before Surgery	Active, not recruiting	N	No Results Available	Infiltrating Bladder Urothelial Carcinoma, Plasmacytoid Variant
[truncated: 12,916 more rows]
